# Supplementary material for: Chinese sign language recognition based on surface electromyography and motion information
Source: PLoS One. 2023 Dec 7;18(12):e0295398. doi: 10.1371/journal.pone.0295398 (PMC10703204; doi:10.1371/journal.pone.0295398)
Supplement: S1 File — In the file, it is reported the dataset of the experiment for each participant. (XLSX) [file pone.0295398.s001.xlsx]

## Sheet: Subject1
X[s]	Avanti sensor 1: EMG 1	X[s]	Avanti sensor 1: ACC.X 1	X[s]	Avanti sensor 1: ACC.Y 1	X[s]	Avanti sensor 1: ACC.Z 1	X[s]	Avanti sensor 1: GYRO.X 1	X[s]	Avanti sensor 1: GYRO.Y 1	X[s]	Avanti sensor 1: GYRO.Z 1
0	0	0	0	0	0	0	0	0	0	0	0	0	0
0.000794118	0	0.000794118	0	0.000794118	0	0.000794118	0	0.000794118	0	0.000794118	0	0.000794118	0
0.00158824	0	0.00158824	0	0.00158824	0	0.00158824	0	0.00158824	0	0.00158824	0	0.00158824	0
0.00238235	0	0.00238235	0	0.00238235	0	0.00238235	0	0.00238235	0	0.00238235	0	0.00238235	0
0.00317647	0	0.00317647	0	0.00317647	0	0.00317647	0	0.00317647	0	0.00317647	0	0.00317647	0
0.00397059	0	0.00397059	0	0.00397059	0	0.00397059	0	0.00397059	0	0.00397059	0	0.00397059	0
0.00476471	0	0.00476471	0	0.00476471	0	0.00476471	0	0.00476471	0	0.00476471	0	0.00476471	0
0.00555882	0	0.00555882	0	0.00555882	0	0.00555882	0	0.00555882	0	0.00555882	0	0.00555882	0
0.00635294	0	0.00635294	0	0.00635294	0	0.00635294	0	0.00635294	0	0.00635294	0	0.00635294	0
0.00714706	0	0.00714706	0	0.00714706	0	0.00714706	0	0.00714706	0	0.00714706	0	0.00714706	0
0.00794118	0	0.00794118	0	0.00794118	0	0.00794118	0	0.00794118	0	0.00794118	0	0.00794118	0
0.00873529	0	0.00873529	0	0.00873529	0	0.00873529	0	0.00873529	0	0.00873529	0	0.00873529	0
0.00952941	0	0.00952941	0	0.00952941	0	0.00952941	0	0.00952941	0	0.00952941	0	0.00952941	0
0.0103235	0	0.0103235	0	0.0103235	0	0.0103235	0	0.0103235	0	0.0103235	0	0.0103235	0
0.0111176	0	0.0111176	0	0.0111176	0	0.0111176	0	0.0111176	0	0.0111176	0	0.0111176	0
0.0119118	0	0.0119118	0	0.0119118	0	0.0119118	0	0.0119118	0	0.0119118	0	0.0119118	0
0.0127059	0	0.0127059	0	0.0127059	0	0.0127059	0	0.0127059	0	0.0127059	0	0.0127059	0
0.0135	0	0.0135	0	0.0135	0	0.0135	0	0.0135	0	0.0135	0	0.0135	0
0.0142941	0	0.0142941	0	0.0142941	0	0.0142941	0	0.0142941	0	0.0142941	0	0.0142941	0
0.0150882	0	0.0150882	0	0.0150882	0	0.0150882	0	0.0150882	0	0.0150882	0	0.0150882	0
0.0158824	0	0.0158824	0	0.0158824	0	0.0158824	0	0.0158824	0	0.0158824	0	0.0158824	0
0.0166765	0	0.0166765	0	0.0166765	0	0.0166765	0	0.0166765	0	0.0166765	0	0.0166765	0
0.0174706	0	0.0174706	0	0.0174706	0	0.0174706	0	0.0174706	0	0.0174706	0	0.0174706	0
0.0182647	0	0.0182647	0	0.0182647	0	0.0182647	0	0.0182647	0	0.0182647	0	0.0182647	0
0.0190588	0	0.0190588	0	0.0190588	0	0.0190588	0	0.0190588	0	0.0190588	0	0.0190588	0
0.0198529	0	0.0198529	0	0.0198529	0	0.0198529	0	0.0198529	0	0.0198529	0	0.0198529	0
0.0206471	0	0.0206471	0	0.0206471	0	0.0206471	0	0.0206471	0	0.0206471	0	0.0206471	0
0.0214412	0	0.0214412	0	0.0214412	0	0.0214412	0	0.0214412	0	0.0214412	0	0.0214412	0
0.0222353	0	0.0222353	0	0.0222353	0	0.0222353	0	0.0222353	0	0.0222353	0	0.0222353	0
0.0230294	0	0.0230294	0	0.0230294	0	0.0230294	0	0.0230294	0	0.0230294	0	0.0230294	0
0.0238235	0	0.0238235	0	0.0238235	0	0.0238235	0	0.0238235	0	0.0238235	0	0.0238235	0
0.0246176	0	0.0246176	0	0.0246176	0	0.0246176	0	0.0246176	0	0.0246176	0	0.0246176	0
0.0254118	0	0.0254118	0	0.0254118	0	0.0254118	0	0.0254118	0	0.0254118	0	0.0254118	0
0.0262059	0	0.0262059	0	0.0262059	0	0.0262059	0	0.0262059	0	0.0262059	0	0.0262059	0
0.027	0	0.027	0	0.027	0	0.027	0	0.027	0	0.027	0	0.027	0
0.0277941	0	0.0277941	0	0.0277941	0	0.0277941	0	0.0277941	0	0.0277941	0	0.0277941	0
0.0285882	0	0.0285882	0	0.0285882	0	0.0285882	0	0.0285882	0	0.0285882	0	0.0285882	0
0.0293824	0	0.0293824	0	0.0293824	0	0.0293824	0	0.0293824	0	0.0293824	0	0.0293824	0
0.0301765	0	0.0301765	0	0.0301765	0	0.0301765	0	0.0301765	0	0.0301765	0	0.0301765	0
0.0309706	0	0.0309706	0	0.0309706	0	0.0309706	0	0.0309706	0	0.0309706	0	0.0309706	0
0.0317647	0	0.0317647	0	0.0317647	0	0.0317647	0	0.0317647	0	0.0317647	0	0.0317647	0
0.0325588	0	0.0325588	0	0.0325588	0	0.0325588	0	0.0325588	0	0.0325588	0	0.0325588	0
0.0333529	0	0.0333529	0	0.0333529	0	0.0333529	0	0.0333529	0	0.0333529	0	0.0333529	0
0.0341471	0	0.0341471	0	0.0341471	0	0.0341471	0	0.0341471	0	0.0341471	0	0.0341471	0
0.0349412	0	0.0349412	0	0.0349412	0	0.0349412	0	0.0349412	0	0.0349412	0	0.0349412	0
0.0357353	0	0.0357353	0	0.0357353	0	0.0357353	0	0.0357353	0	0.0357353	0	0.0357353	0
0.0365294	0	0.0365294	0	0.0365294	0	0.0365294	0	0.0365294	0	0.0365294	0	0.0365294	0
0.0373235	0	0.0373235	0	0.0373235	0	0.0373235	0	0.0373235	0	0.0373235	0	0.0373235	0
0.0381176	0	0.0381176	0	0.0381176	0	0.0381176	0	0.0381176	0	0.0381176	0	0.0381176	0
0.0389118	0	0.0389118	0	0.0389118	0	0.0389118	0	0.0389118	0	0.0389118	0	0.0389118	0
0.0397059	0	0.0397059	0	0.0397059	0	0.0397059	0	0.0397059	0	0.0397059	0	0.0397059	0
0.0405	0	0.0405	0	0.0405	0	0.0405	0	0.0405	0	0.0405	0	0.0405	0
0.0412941	0	0.0412941	0	0.0412941	0	0.0412941	0	0.0412941	0	0.0412941	0	0.0412941	0
0.0420882	0	0.0420882	0	0.0420882	0	0.0420882	0	0.0420882	0	0.0420882	0	0.0420882	0
0.0428824	0	0.0428824	0	0.0428824	0	0.0428824	0	0.0428824	0	0.0428824	0	0.0428824	0
0.0436765	0	0.0436765	0	0.0436765	0	0.0436765	0	0.0436765	0	0.0436765	0	0.0436765	0
0.0444706	0	0.0444706	0	0.0444706	0	0.0444706	0	0.0444706	0	0.0444706	0	0.0444706	0
0.0452647	0	0.0452647	0	0.0452647	0	0.0452647	0	0.0452647	0	0.0452647	0	0.0452647	0
0.0460588	0	0.0460588	0	0.0460588	0	0.0460588	0	0.0460588	0	0.0460588	0	0.0460588	0
0.0468529	0	0.0468529	0	0.0468529	0	0.0468529	0	0.0468529	0	0.0468529	0	0.0468529	0
0.0476471	0	0.0476471	0	0.0476471	0	0.0476471	0	0.0476471	0	0.0476471	0	0.0476471	0
0.0484412	0	0.0484412	0	0.0484412	0	0.0484412	0	0.0484412	0	0.0484412	0	0.0484412	0
0.0492353	0	0.0492353	0	0.0492353	0	0.0492353	0	0.0492353	0	0.0492353	0	0.0492353	0
0.0500294	0	0.0500294	0	0.0500294	0	0.0500294	0	0.0500294	0	0.0500294	0	0.0500294	0
0.0508235	0	0.0508235	0	0.0508235	0	0.0508235	0	0.0508235	0	0.0508235	0	0.0508235	0
0.0516176	0	0.0516176	0	0.0516176	0	0.0516176	0	0.0516176	0	0.0516176	0	0.0516176	0
0.0524118	0	0.0524118	0	0.0524118	0	0.0524118	0	0.0524118	0	0.0524118	0	0.0524118	0
0.0532059	0	0.0532059	0	0.0532059	0	0.0532059	0	0.0532059	0	0.0532059	0	0.0532059	0
0.054	0	0.054	0	0.054	0	0.054	0	0.054	0	0.054	0	0.054	0
0.0547941	0	0.0547941	0	0.0547941	0	0.0547941	0	0.0547941	0	0.0547941	0	0.0547941	0
0.0555882	0	0.0555882	0	0.0555882	0	0.0555882	0	0.0555882	0	0.0555882	0	0.0555882	0
0.0563824	0	0.0563824	0	0.0563824	0	0.0563824	0	0.0563824	0	0.0563824	0	0.0563824	0
0.0571765	0	0.0571765	0	0.0571765	0	0.0571765	0	0.0571765	0	0.0571765	0	0.0571765	0
0.0579706	0	0.0579706	0	0.0579706	0	0.0579706	0	0.0579706	0	0.0579706	0	0.0579706	0
0.0587647	0	0.0587647	0	0.0587647	0	0.0587647	0	0.0587647	0	0.0587647	0	0.0587647	0
0.0595588	0	0.0595588	0	0.0595588	0	0.0595588	0	0.0595588	0	0.0595588	0	0.0595588	0
0.0603529	0	0.0603529	0	0.0603529	0	0.0603529	0	0.0603529	0	0.0603529	0	0.0603529	0
0.0611471	0	0.0611471	0	0.0611471	0	0.0611471	0	0.0611471	0	0.0611471	0	0.0611471	0
0.0619412	0	0.0619412	0	0.0619412	0	0.0619412	0	0.0619412	0	0.0619412	0	0.0619412	0
0.0627353	0	0.0627353	0	0.0627353	0	0.0627353	0	0.0627353	0	0.0627353	0	0.0627353	0
0.0635294	0	0.0635294	0	0.0635294	0	0.0635294	0	0.0635294	0	0.0635294	0	0.0635294	0
0.0643235	0	0.0643235	0	0.0643235	0	0.0643235	0	0.0643235	0	0.0643235	0	0.0643235	0
0.0651176	0	0.0651176	0	0.0651176	0	0.0651176	0	0.0651176	0	0.0651176	0	0.0651176	0
0.0659118	0	0.0659118	0	0.0659118	0	0.0659118	0	0.0659118	0	0.0659118	0	0.0659118	0
0.0667059	0	0.0667059	0	0.0667059	0	0.0667059	0	0.0667059	0	0.0667059	0	0.0667059	0
0.0675	0	0.0675	0	0.0675	0	0.0675	0	0.0675	0	0.0675	0	0.0675	0
0.0682941	0	0.0682941	0	0.0682941	0	0.0682941	0	0.0682941	0	0.0682941	0	0.0682941	0
0.0690882	0	0.0690882	0	0.0690882	0	0.0690882	0	0.0690882	0	0.0690882	0	0.0690882	0
0.0698824	0	0.0698824	0	0.0698824	0	0.0698824	0	0.0698824	0	0.0698824	0	0.0698824	0
0.0706765	0	0.0706765	0	0.0706765	0	0.0706765	0	0.0706765	0	0.0706765	0	0.0706765	0
0.0714706	0	0.0714706	0	0.0714706	0	0.0714706	0	0.0714706	0	0.0714706	0	0.0714706	0
0.0722647	0	0.0722647	0	0.0722647	0	0.0722647	0	0.0722647	0	0.0722647	0	0.0722647	0
0.0730588	0	0.0730588	0	0.0730588	0	0.0730588	0	0.0730588	0	0.0730588	0	0.0730588	0
0.0738529	0	0.0738529	0	0.0738529	0	0.0738529	0	0.0738529	0	0.0738529	0	0.0738529	0
0.0746471	0	0.0746471	0	0.0746471	0	0.0746471	0	0.0746471	0	0.0746471	0	0.0746471	0
0.0754412	0	0.0754412	0	0.0754412	0	0.0754412	0	0.0754412	0	0.0754412	0	0.0754412	0
0.0762353	0	0.0762353	0	0.0762353	0	0.0762353	0	0.0762353	0	0.0762353	0	0.0762353	0
0.0770294	0	0.0770294	0	0.0770294	0	0.0770294	0	0.0770294	0	0.0770294	0	0.0770294	0
0.0778235	0	0.0778235	0	0.0778235	0	0.0778235	0	0.0778235	0	0.0778235	0	0.0778235	0
0.0786176	0	0.0786176	0	0.0786176	0	0.0786176	0	0.0786176	0	0.0786176	0	0.0786176	0
0.0794118	0	0.0794118	0	0.0794118	0	0.0794118	0	0.0794118	0	0.0794118	0	0.0794118	0
0.0802059	0	0.0802059	0	0.0802059	0	0.0802059	0	0.0802059	0	0.0802059	0	0.0802059	0
0.081	0	0.081	0	0.081	0	0.081	0	0.081	0	0.081	0	0.081	0
0.0817941	0	0.0817941	0	0.0817941	0	0.0817941	0	0.0817941	0	0.0817941	0	0.0817941	0
0.0825882	0	0.0825882	0	0.0825882	0	0.0825882	0	0.0825882	0	0.0825882	0	0.0825882	0
0.0833824	0	0.0833824	0	0.0833824	0	0.0833824	0	0.0833824	0	0.0833824	0	0.0833824	0
0.0841765	0	0.0841765	0	0.0841765	0	0.0841765	0	0.0841765	0	0.0841765	0	0.0841765	0
0.0849706	0	0.0849706	0	0.0849706	0	0.0849706	0	0.0849706	0	0.0849706	0	0.0849706	0
0.0857647	0	0.0857647	0	0.0857647	0	0.0857647	0	0.0857647	0	0.0857647	0	0.0857647	0
0.0865588	0	0.0865588	0	0.0865588	0	0.0865588	0	0.0865588	0	0.0865588	0	0.0865588	0
0.0873529	0	0.0873529	0	0.0873529	0	0.0873529	0	0.0873529	0	0.0873529	0	0.0873529	0
0.0881471	0	0.0881471	0	0.0881471	0	0.0881471	0	0.0881471	0	0.0881471	0	0.0881471	0
0.0889412	0	0.0889412	0	0.0889412	0	0.0889412	0	0.0889412	0	0.0889412	0	0.0889412	0
0.0897353	0	0.0897353	0	0.0897353	0	0.0897353	0	0.0897353	0	0.0897353	0	0.0897353	0
0.0905294	0	0.0905294	0	0.0905294	0	0.0905294	0	0.0905294	0	0.0905294	0	0.0905294	0
0.0913235	0	0.0913235	0	0.0913235	0	0.0913235	0	0.0913235	0	0.0913235	0	0.0913235	0
0.0921176	0	0.0921176	0	0.0921176	0	0.0921176	0	0.0921176	0	0.0921176	0	0.0921176	0
0.0929118	0	0.0929118	0	0.0929118	0	0.0929118	0	0.0929118	0	0.0929118	0	0.0929118	0
0.0937059	0	0.0937059	0	0.0937059	0	0.0937059	0	0.0937059	0	0.0937059	0	0.0937059	0
0.0945	0	0.0945	0	0.0945	0	0.0945	0	0.0945	0	0.0945	0	0.0945	0
0.0952941	0	0.0952941	0	0.0952941	0	0.0952941	0	0.0952941	0	0.0952941	0	0.0952941	0
0.0960882	0	0.0960882	0	0.0960882	0	0.0960882	0	0.0960882	0	0.0960882	0	0.0960882	0
0.0968824	0	0.0968824	0	0.0968824	0	0.0968824	0	0.0968824	0	0.0968824	0	0.0968824	0
0.0976765	0	0.0976765	0	0.0976765	0	0.0976765	0	0.0976765	0	0.0976765	0	0.0976765	0
0.0984706	0	0.0984706	0	0.0984706	0	0.0984706	0	0.0984706	0	0.0984706	0	0.0984706	0
0.0992647	0	0.0992647	0	0.0992647	0	0.0992647	0	0.0992647	0	0.0992647	0	0.0992647	0
0.100059	0	0.100059	0	0.100059	0	0.100059	0	0.100059	0	0.100059	0	0.100059	0
0.100853	0	0.100853	0	0.100853	0	0.100853	0	0.100853	0	0.100853	0	0.100853	0
0.101647	0	0.101647	0	0.101647	0	0.101647	0	0.101647	0	0.101647	0	0.101647	0
0.102441	0	0.102441	0	0.102441	0	0.102441	0	0.102441	0	0.102441	0	0.102441	0
0.103235	0	0.103235	0	0.103235	0	0.103235	0	0.103235	0	0.103235	0	0.103235	0
0.104029	0	0.104029	0	0.104029	0	0.104029	0	0.104029	0	0.104029	0	0.104029	0
0.104824	0	0.104824	0	0.104824	0	0.104824	0	0.104824	0	0.104824	0	0.104824	0
0.105618	0	0.105618	0	0.105618	0	0.105618	0	0.105618	0	0.105618	0	0.105618	0
0.106412	0	0.106412	0	0.106412	0	0.106412	0	0.106412	0	0.106412	0	0.106412	0
0.107206	0	0.107206	0	0.107206	0	0.107206	0	0.107206	0	0.107206	0	0.107206	0
0.108	3.74304e-05	0.108	0	0.108	0	0.108	0	0.108	0	0.108	0	0.108	0
0.108794	2.80308e-05	0.108794	0	0.108794	0	0.108794	0	0.108794	0	0.108794	0	0.108794	0
0.109588	2.06455e-05	0.109588	0	0.109588	0	0.109588	0	0.109588	0	0.109588	0	0.109588	0
0.110382	4.86763e-06	0.110382	0	0.110382	0	0.110382	0	0.110382	0	0.110382	0	0.110382	0
0.111176	-2.34989e-06	0.111176	0	0.111176	0	0.111176	0	0.111176	0	0.111176	0	0.111176	0
0.111971	-6.54612e-06	0.111971	0	0.111971	0	0.111971	0	0.111971	0	0.111971	0	0.111971	0
0.112765	-8.22461e-06	0.112765	0	0.112765	0	0.112765	0	0.112765	0	0.112765	0	0.112765	0
0.113559	-1.32601e-05	0.113559	0	0.113559	0	0.113559	0	0.113559	0	0.113559	0	0.113559	0
0.114353	-2.29953e-05	0.114353	0	0.114353	0	0.114353	0	0.114353	0	0.114353	0	0.114353	0
0.115147	-2.09812e-05	0.115147	0	0.115147	0	0.115147	0	0.115147	0	0.115147	0	0.115147	0
0.115941	-2.85344e-05	0.115941	0	0.115941	0	0.115941	0	0.115941	0	0.115941	0	0.115941	0
0.116735	-3.84375e-05	0.116735	0	0.116735	0	0.116735	0	0.116735	0	0.116735	0	0.116735	0
0.117529	-4.9012e-05	0.117529	0	0.117529	0	0.117529	0	0.117529	0	0.117529	0	0.117529	0
0.118324	-4.73335e-05	0.118324	0	0.118324	0	0.118324	0	0.118324	0	0.118324	0	0.118324	0
0.119118	-3.6759e-05	0.119118	0	0.119118	0	0.119118	0	0.119118	0	0.119118	0	0.119118	0
0.119912	-3.37377e-05	0.119912	0	0.119912	0	0.119912	0	0.119912	0	0.119912	0	0.119912	0
0.120706	-2.28275e-05	0.120706	0	0.120706	0	0.120706	0	0.120706	0	0.120706	0	0.120706	0
0.1215	-2.18204e-06	0.1215	0	0.1215	0	0.1215	0	0.1215	0	0.1215	0	0.1215	0
0.122294	7.21752e-06	0.122294	0	0.122294	0	0.122294	0	0.122294	0	0.122294	0	0.122294	0
0.123088	1.62814e-05	0.123088	0	0.123088	0	0.123088	0	0.123088	0	0.123088	0	0.123088	0
0.123882	2.63523e-05	0.123882	0	0.123882	0	0.123882	0	0.123882	0	0.123882	0	0.123882	0
0.124676	3.57519e-05	0.124676	0	0.124676	0	0.124676	0	0.124676	0	0.124676	0	0.124676	0
0.125471	4.06195e-05	0.125471	-0.150391	0.125471	0.963379	0.125471	-0.174316	0.125471	-16.0366	0.125471	-0.853659	0.125471	-3.35366
0.126265	4.88441e-05	0.126265	-0.149902	0.126265	0.961426	0.126265	-0.168457	0.126265	-16.0366	0.126265	-1.34146	0.126265	-3.23171
0.127059	4.80049e-05	0.127059	-0.144531	0.127059	0.958008	0.127059	-0.168945	0.127059	-15.8537	0.127059	-1.52439	0.127059	-3.35366
0.127853	4.14588e-05	0.127853	-0.141113	0.127853	0.959961	0.127853	-0.166992	0.127853	-14.878	0.127853	-1.40244	0.127853	-3.29268
0.128647	3.47448e-05	0.128647	-0.137695	0.128647	0.963867	0.128647	-0.169434	0.128647	-14.5732	0.128647	-1.15854	0.128647	-3.35366
0.129441	3.30663e-05	0.129441	-0.13623	0.129441	0.965332	0.129441	-0.167969	0.129441	-14.8171	0.129441	-0.792683	0.129441	-3.41463
0.130235	2.29953e-05	0.130235	-0.141113	0.130235	0.963867	0.130235	-0.161133	0.130235	-15.1829	0.130235	-0.487805	0.130235	-3.41463
0.131029	9.23171e-06	0.131029	-0.144043	0.131029	0.961914	0.131029	-0.161621	0.131029	-14.6951	0.131029	-0.365854	0.131029	-3.65854
0.131824	-6.54612e-06	0.131824	-0.140625	0.131824	0.963867	0.131824	-0.166504	0.131824	-14.2683	0.131824	-0.853659	0.131824	-3.65854
0.132618	-1.62814e-05	0.132618	-0.137207	0.132618	0.963379	0.132618	-0.168945	0.132618	-14.3902	0.132618	-1.15854	0.132618	-3.53659
0.133412	-2.73594e-05	0.133412	-0.138184	0.133412	0.961914	0.133412	-0.17334	0.133412	-14.3293	0.133412	-1.15854	0.133412	-3.65854
0.134206	-3.20592e-05	0.134206	-0.130859	0.134206	0.962402	0.134206	-0.17627	0.134206	-14.1463	0.134206	-0.97561	0.134206	-3.53659
0.135	-2.83665e-05	0.135	-0.129395	0.135	0.960938	0.135	-0.179199	0.135	-13.9634	0.135	-0.792683	0.135	-3.71951
0.135794	-3.57519e-05	0.135794	-0.12793	0.135794	0.96582	0.135794	-0.177734	0.135794	-13.5366	0.135794	-0.487805	0.135794	-3.84146
0.136588	-5.47189e-05	0.136588	-0.123535	0.136588	0.967285	0.136588	-0.176758	0.136588	-13.6585	0.136588	0.548781	0.136588	-3.78049
0.137382	-5.94186e-05	0.137382	-0.129395	0.137382	0.962891	0.137382	-0.17627	0.137382	-13.7195	0.137382	1.21951	0.137382	-4.26829
0.138176	-5.42153e-05	0.138176	-0.137695	0.138176	0.966797	0.138176	-0.179199	0.138176	-13.9634	0.138176	0.609756	0.138176	-4.08537
0.138971	-3.77661e-05	0.138971	-0.135254	0.138971	0.96582	0.138971	-0.177246	0.138971	-14.0854	0.138971	0.243902	0.138971	-4.20732
0.139765	-3.64233e-05	0.139765	-0.132324	0.139765	0.961914	0.139765	-0.175781	0.139765	-13.9634	0.139765	0.365854	0.139765	-4.26829
0.140559	-2.31632e-05	0.140559	-0.135742	0.140559	0.961426	0.140559	-0.177734	0.140559	-13.3537	0.140559	1.21951	0.140559	-4.5122
0.141353	-5.03548e-07	0.141353	-0.132324	0.141353	0.962402	0.141353	-0.174805	0.141353	-12.7439	0.141353	1.82927	0.141353	-4.57317
0.142147	1.15816e-05	0.142147	-0.129883	0.142147	0.966797	0.142147	-0.180664	0.142147	-12.1951	0.142147	2.7439	0.142147	-5
0.142941	2.28275e-05	0.142941	-0.136719	0.142941	0.966309	0.142941	-0.193359	0.142941	-12.5	0.142941	2.37805	0.142941	-5.12195
0.143735	3.50805e-05	0.143735	-0.140137	0.143735	0.962402	0.143735	-0.196289	0.143735	-13.7805	0.143735	0.731707	0.143735	-4.69512
0.144529	4.38087e-05	0.144529	-0.138184	0.144529	0.963867	0.144529	-0.19043	0.144529	-13.5366	0.144529	0.243902	0.144529	-4.81707
0.145324	4.95155e-05	0.145324	-0.12793	0.145324	0.963379	0.145324	-0.186035	0.145324	-12.6829	0.145324	1.82927	0.145324	-5
0.146118	5.01869e-05	0.146118	-0.137207	0.146118	0.967773	0.146118	-0.192383	0.146118	-13.2927	0.146118	2.13415	0.146118	-4.81707
0.146912	4.81727e-05	0.146912	-0.145508	0.146912	0.965332	0.146912	-0.191895	0.146912	-14.4512	0.146912	1.46341	0.146912	-4.87805
0.147706	4.448e-05	0.147706	-0.149414	0.147706	0.958008	0.147706	-0.183105	0.147706	-14.2683	0.147706	1.09756	0.147706	-4.63415
0.1485	3.39055e-05	0.1485	-0.155273	0.1485	0.954102	0.1485	-0.174805	0.1485	-13.4756	0.1485	0.853659	0.1485	-4.63415
0.149294	2.3331e-05	0.149294	-0.163086	0.149294	0.95752	0.149294	-0.174316	0.149294	-13.3537	0.149294	0.487805	0.149294	-4.69512
0.150088	7.88891e-06	0.150088	-0.15625	0.150088	0.961426	0.150088	-0.173828	0.150088	-13.4756	0.150088	-0.0609756	0.150088	-4.57317
0.150882	-1.17494e-06	0.150882	-0.14209	0.150882	0.960449	0.150882	-0.168945	0.150882	-13.2317	0.150882	-0.609756	0.150882	-4.69512
0.151676	-9.56741e-06	0.151676	-0.132324	0.151676	0.962891	0.151676	-0.163086	0.151676	-13.1098	0.151676	-0.731707	0.151676	-4.63415
0.152471	-1.52743e-05	0.152471	-0.124512	0.152471	0.963867	0.152471	-0.164551	0.152471	-13.1707	0.152471	-0.609756	0.152471	-4.69512
0.153265	-2.6688e-05	0.153265	-0.120605	0.153265	0.967285	0.153265	-0.163086	0.153265	-12.9878	0.153265	0	0.153265	-4.5122
0.154059	-2.63523e-05	0.154059	-0.125977	0.154059	0.96582	0.154059	-0.165039	0.154059	-12.8049	0.154059	0.792683	0.154059	-4.5122
0.154853	-2.29953e-05	0.154853	-0.129883	0.154853	0.966309	0.154853	-0.164062	0.154853	-12.9268	0.154853	1.46341	0.154853	-4.57317
0.155647	-3.25628e-05	0.155647	-0.13916	0.155647	0.961914	0.155647	-0.166992	0.155647	-12.622	0.155647	1.95122	0.155647	-4.69512
0.156441	-4.71656e-05	0.156441	-0.147949	0.156441	0.960449	0.156441	-0.177246	0.156441	-12.7439	0.156441	2.43902	0.156441	-4.57317
0.157235	-4.88441e-05	0.157235	-0.155273	0.157235	0.957031	0.157235	-0.176758	0.157235	-12.439	0.157235	2.19512	0.157235	-4.87805
0.158029	-5.99222e-05	0.158029	-0.155273	0.158029	0.955078	0.158029	-0.180176	0.158029	-11.8293	0.158029	2.07317	0.158029	-4.7561
0.158824	-4.98512e-05	0.158824	-0.160156	0.158824	0.960938	0.158824	-0.189453	0.158824	-11.4634	0.158824	1.82927	0.158824	-4.7561
0.159618	-3.15557e-05	0.159618	-0.160645	0.159618	0.962402	0.159618	-0.20166	0.159618	-12.0732	0.159618	1.34146	0.159618	-4.81707
0.160412	-2.1149e-05	0.160412	-0.158691	0.160412	0.960938	0.160412	-0.203613	0.160412	-12.561	0.160412	0.914634	0.160412	-4.7561
0.161206	-1.24208e-05	0.161206	-0.148926	0.161206	0.95752	0.161206	-0.202148	0.161206	-12.439	0.161206	0.97561	0.161206	-4.5122
0.162	1.67849e-07	0.162	-0.154297	0.162	0.958984	0.162	-0.208496	0.162	-12.2561	0.162	1.64634	0.162	-4.45122
0.162794	1.2253e-05	0.162794	-0.157715	0.162794	0.958984	0.162794	-0.210449	0.162794	-12.3171	0.162794	1.70732	0.162794	-4.5122
0.163588	2.50095e-05	0.163588	-0.150879	0.163588	0.960938	0.163588	-0.20752	0.163588	-12.561	0.163588	1.70732	0.163588	-4.45122
0.164382	4.2298e-05	0.164382	-0.149414	0.164382	0.964355	0.164382	-0.197754	0.164382	-12.622	0.164382	1.70732	0.164382	-4.57317
0.165176	4.3473e-05	0.165176	-0.148926	0.165176	0.970215	0.165176	-0.196777	0.165176	-12.5	0.165176	1.64634	0.165176	-4.39024
0.165971	4.17945e-05	0.165971	-0.150879	0.165971	0.97168	0.165971	-0.197266	0.165971	-13.4756	0.165971	1.40244	0.165971	-3.96341
0.166765	4.54871e-05	0.166765	-0.160156	0.166765	0.968262	0.166765	-0.196777	0.166765	-14.6341	0.166765	1.21951	0.166765	-3.84146
0.167559	4.448e-05	0.167559	-0.163574	0.167559	0.961426	0.167559	-0.202148	0.167559	-14.7561	0.167559	1.64634	0.167559	-3.78049
0.168353	3.91089e-05	0.168353	-0.169922	0.168353	0.955566	0.168353	-0.204102	0.168353	-14.6341	0.168353	2.07317	0.168353	-3.71951
0.169147	2.83665e-05	0.169147	-0.169922	0.169147	0.955078	0.169147	-0.199707	0.169147	-14.4512	0.169147	1.82927	0.169147	-3.96341
0.169941	5.87472e-06	0.169941	-0.16748	0.169941	0.958496	0.169941	-0.196289	0.169941	-14.4512	0.169941	1.58537	0.169941	-3.71951
0.170735	4.86763e-06	0.170735	-0.165039	0.170735	0.958008	0.170735	-0.194336	0.170735	-14.3293	0.170735	0.792683	0.170735	-3.53659
0.171529	-3.69268e-06	0.171529	-0.160156	0.171529	0.961426	0.171529	-0.199707	0.171529	-14.5122	0.171529	0.0609756	0.171529	-3.35366
0.172324	-8.89601e-06	0.172324	-0.154785	0.172324	0.960449	0.172324	-0.200684	0.172324	-15.122	0.172324	0.548781	0.172324	-3.35366
0.173118	-1.52743e-05	0.173118	-0.147949	0.173118	0.960449	0.173118	-0.199219	0.173118	-15.7317	0.173118	1.09756	0.173118	-3.35366
0.173912	-2.29953e-05	0.173912	-0.139648	0.173912	0.963379	0.173912	-0.190918	0.173912	-15.7927	0.173912	1.34146	0.173912	-3.29268
0.174706	-3.13878e-05	0.174706	-0.140625	0.174706	0.961914	0.174706	-0.187988	0.174706	-15.3659	0.174706	2.07317	0.174706	-3.47561
0.1755	-3.60876e-05	0.1755	-0.144043	0.1755	0.964355	0.1755	-0.188965	0.1755	-14.5732	0.1755	2.19512	0.1755	-3.23171
0.176294	-4.76692e-05	0.176294	-0.142578	0.176294	0.969727	0.176294	-0.188477	0.176294	-15.061	0.176294	1.95122	0.176294	-3.29268
0.177088	-6.39506e-05	0.177088	-0.145508	0.177088	0.966797	0.177088	-0.184082	0.177088	-16.2805	0.177088	1.76829	0.177088	-3.29268
0.177882	-5.65652e-05	0.177882	-0.143555	0.177882	0.962891	0.177882	-0.184082	0.177882	-16.4634	0.177882	1.95122	0.177882	-3.23171
0.178676	-4.46479e-05	0.178676	-0.14209	0.178676	0.959473	0.178676	-0.180664	0.178676	-15.7317	0.178676	3.10976	0.178676	-3.59756
0.179471	-3.10521e-05	0.179471	-0.147461	0.179471	0.958496	0.179471	-0.187012	0.179471	-15	0.179471	3.78049	0.179471	-3.65854
0.180265	-2.51774e-05	0.180265	-0.152832	0.180265	0.964355	0.180265	-0.192383	0.180265	-15.1829	0.180265	3.35366	0.180265	-3.65854
0.181059	-1.34279e-05	0.181059	-0.158691	0.181059	0.960449	0.181059	-0.191406	0.181059	-15.9756	0.181059	3.17073	0.181059	-3.65854
0.181853	6.88182e-06	0.181853	-0.155762	0.181853	0.965332	0.181853	-0.187012	0.181853	-15.9756	0.181853	3.53659	0.181853	-3.53659
0.182647	1.35958e-05	0.182647	-0.155762	0.182647	0.962891	0.182647	-0.186035	0.182647	-15.4268	0.182647	3.96341	0.182647	-3.71951
0.183441	2.76951e-05	0.183441	-0.157227	0.183441	0.961914	0.183441	-0.186523	0.183441	-15.3659	0.183441	4.20732	0.183441	-3.78049
0.184235	4.49836e-05	0.184235	-0.160156	0.184235	0.961426	0.184235	-0.197754	0.184235	-15.9146	0.184235	3.71951	0.184235	-3.53659
0.185029	4.28016e-05	0.185029	-0.160645	0.185029	0.958496	0.185029	-0.191895	0.185029	-16.2805	0.185029	3.71951	0.185029	-3.59756
0.185824	4.21302e-05	0.185824	-0.15625	0.185824	0.960938	0.185824	-0.178223	0.185824	-15.7317	0.185824	3.78049	0.185824	-3.78049
0.186618	5.48867e-05	0.186618	-0.154297	0.186618	0.963867	0.186618	-0.179688	0.186618	-15.061	0.186618	4.08537	0.186618	-3.65854
0.187412	5.38796e-05	0.187412	-0.154297	0.187412	0.965332	0.187412	-0.19043	0.187412	-15.6707	0.187412	3.78049	0.187412	-3.65854
0.188206	4.88441e-05	0.188206	-0.156738	0.188206	0.960938	0.188206	-0.192871	0.188206	-16.5244	0.188206	3.23171	0.188206	-3.35366
0.189	3.64233e-05	0.189	-0.156738	0.189	0.960938	0.189	-0.191406	0.189	-16.7683	0.189	2.7439	0.189	-3.23171
0.189794	2.06455e-05	0.189794	-0.15332	0.189794	0.95752	0.189794	-0.187012	0.189794	-16.2195	0.189794	2.80488	0.189794	-2.9878
0.190588	2.51774e-06	0.190588	-0.150879	0.190588	0.958496	0.190588	-0.181152	0.190588	-15.9146	0.190588	2.37805	0.190588	-3.10976
0.191382	-1.17494e-06	0.191382	-0.144531	0.191382	0.960938	0.191382	-0.18457	0.191382	-16.1585	0.191382	2.07317	0.191382	-3.04878
0.192176	-2.34989e-06	0.192176	-0.151367	0.192176	0.963379	0.192176	-0.184082	0.192176	-16.7073	0.192176	2.68293	0.192176	-2.9878
0.192971	-8.72816e-06	0.192971	-0.150879	0.192971	0.959473	0.192971	-0.187012	0.192971	-16.7073	0.192971	2.86585	0.192971	-3.04878
0.193765	-2.23239e-05	0.193765	-0.152344	0.193765	0.958984	0.193765	-0.183594	0.193765	-15.9146	0.193765	2.80488	0.193765	-2.86585
0.194559	-2.51774e-05	0.194559	-0.15918	0.194559	0.959473	0.194559	-0.179688	0.194559	-15.7317	0.194559	2.56098	0.194559	-2.92683
0.195353	-2.71916e-05	0.195353	-0.162598	0.195353	0.960449	0.195353	-0.17627	0.195353	-15.9756	0.195353	2.2561	0.195353	-2.80488
0.196147	-4.39765e-05	0.196147	-0.165039	0.196147	0.958984	0.196147	-0.174805	0.196147	-15.8537	0.196147	1.76829	0.196147	-2.68293
0.196941	-5.99222e-05	0.196941	-0.166504	0.196941	0.957031	0.196941	-0.174805	0.196941	-15.6098	0.196941	1.34146	0.196941	-2.62195
0.197735	-5.75723e-05	0.197735	-0.15918	0.197735	0.959961	0.197735	-0.172363	0.197735	-15.6098	0.197735	0.97561	0.197735	-2.43902
0.198529	-4.71656e-05	0.198529	-0.15625	0.198529	0.962402	0.198529	-0.174805	0.198529	-15.9146	0.198529	0.731707	0.198529	-2.5
0.199324	-4.17945e-05	0.199324	-0.151855	0.199324	0.961914	0.199324	-0.178711	0.199324	-16.1585	0.199324	0.609756	0.199324	-2.62195
0.200118	-3.74304e-05	0.200118	-0.152344	0.200118	0.959961	0.200118	-0.179688	0.200118	-16.4634	0.200118	0.304878	0.200118	-2.31707
0.200912	-1.72885e-05	0.200912	-0.146973	0.200912	0.959473	0.200912	-0.178223	0.200912	-16.2805	0.200912	-0.121951	0.200912	-2.37805
0.201706	2.85344e-06	0.201706	-0.147949	0.201706	0.961914	0.201706	-0.178223	0.201706	-16.2805	0.201706	-0.243902	0.201706	-2.13415
0.2025	1.8967e-05	0.2025	-0.146973	0.2025	0.959473	0.2025	-0.180176	0.2025	-16.4634	0.2025	-0.304878	0.2025	-2.19512
0.203294	3.40734e-05	0.203294	-0.146973	0.203294	0.961426	0.203294	-0.183105	0.203294	-16.8293	0.203294	0.121951	0.203294	-2.2561
0.204088	3.74304e-05	0.204088	-0.150391	0.204088	0.958984	0.204088	-0.182617	0.204088	-16.8902	0.204088	0.426829	0.204088	-2.31707
0.204882	4.04517e-05	0.204882	-0.153809	0.204882	0.958008	0.204882	-0.187988	0.204882	-16.6463	0.204882	-0.121951	0.204882	-2.31707
0.205676	3.62554e-05	0.205676	-0.152832	0.205676	0.955566	0.205676	-0.183105	0.205676	-16.8293	0.205676	-0.487805	0.205676	-2.19512
0.206471	4.21302e-05	0.206471	-0.148438	0.206471	0.962402	0.206471	-0.179688	0.206471	-16.7683	0.206471	-0.731707	0.206471	-1.95122
0.207265	3.72625e-05	0.207265	-0.150879	0.207265	0.958984	0.207265	-0.175781	0.207265	-16.7073	0.207265	-0.426829	0.207265	-2.13415
0.208059	3.27306e-05	0.208059	-0.154297	0.208059	0.955078	0.208059	-0.176758	0.208059	-16.5244	0.208059	-0.243902	0.208059	-2.13415
0.208853	3.70947e-05	0.208853	-0.155273	0.208853	0.958008	0.208853	-0.174316	0.208853	-16.2195	0.208853	-0.487805	0.208853	-2.0122
0.209647	2.23239e-05	0.209647	-0.156738	0.209647	0.960938	0.209647	-0.17627	0.209647	-16.0976	0.209647	-0.792683	0.209647	-2.0122
0.210441	8.39246e-06	0.210441	-0.161133	0.210441	0.958984	0.210441	-0.16748	0.210441	-16.4634	0.210441	-1.15854	0.210441	-1.76829
0.211235	2.51774e-06	0.211235	-0.156738	0.211235	0.958984	0.211235	-0.157227	0.211235	-16.4024	0.211235	-1.76829	0.211235	-1.70732
0.212029	-1.05745e-05	0.212029	-0.154297	0.212029	0.95752	0.212029	-0.157227	0.212029	-16.4024	0.212029	-2.0122	0.212029	-1.70732
0.212824	-1.47707e-05	0.212824	-0.150879	0.212824	0.956543	0.212824	-0.15625	0.212824	-16.1585	0.212824	-2.31707	0.212824	-1.58537
0.213618	-1.96384e-05	0.213618	-0.145508	0.213618	0.959473	0.213618	-0.157227	0.213618	-15.4878	0.213618	-2.37805	0.213618	-1.76829
0.214412	-2.43381e-05	0.214412	-0.139648	0.214412	0.966309	0.214412	-0.155762	0.214412	-15.6098	0.214412	-2.31707	0.214412	-1.82927
0.215206	-2.90379e-05	0.215206	-0.133301	0.215206	0.965332	0.215206	-0.152832	0.215206	-16.2195	0.215206	-2.07317	0.215206	-1.70732
0.216	-3.91089e-05	0.216	-0.131836	0.216	0.959473	0.216	-0.149414	0.216	-15.9146	0.216	-1.28049	0.216	-1.82927
0.216794	-5.92508e-05	0.216794	-0.130371	0.216794	0.966309	0.216794	-0.15332	0.216794	-15	0.216794	-1.03659	0.216794	-1.95122
0.217588	-5.85794e-05	0.217588	-0.134277	0.217588	0.964844	0.217588	-0.159668	0.217588	-15.2439	0.217588	-0.97561	0.217588	-1.89024
0.218382	-4.76692e-05	0.218382	-0.137695	0.218382	0.960449	0.218382	-0.157715	0.218382	-15.4878	0.218382	-1.03659	0.218382	-2.0122
0.219176	-3.99481e-05	0.219176	-0.134277	0.219176	0.958008	0.219176	-0.153809	0.219176	-15.6098	0.219176	-0.914634	0.219176	-1.89024
0.219971	-3.03807e-05	0.219971	-0.140137	0.219971	0.959961	0.219971	-0.154297	0.219971	-14.5122	0.219971	-0.426829	0.219971	-2.0122
0.220765	-2.43381e-05	0.220765	-0.139648	0.220765	0.960449	0.220765	-0.15625	0.220765	-13.7195	0.220765	-0.548781	0.220765	-2.0122
0.221559	-1.76242e-05	0.221559	-0.143555	0.221559	0.961914	0.221559	-0.162598	0.221559	-13.5976	0.221559	-0.731707	0.221559	-1.95122
0.222353	-6.71397e-07	0.222353	-0.146973	0.222353	0.959961	0.222353	-0.162109	0.222353	-13.5366	0.222353	-0.731707	0.222353	-2.0122
0.223147	1.69528e-05	0.223147	-0.147949	0.223147	0.959473	0.223147	-0.162598	0.223147	-13.2927	0.223147	-0.731707	0.223147	-2.07317
0.223941	2.53452e-05	0.223941	-0.152344	0.223941	0.958984	0.223941	-0.162109	0.223941	-13.1098	0.223941	-0.853659	0.223941	-2.07317
0.224735	3.72625e-05	0.224735	-0.150391	0.224735	0.958496	0.224735	-0.166992	0.224735	-13.2317	0.224735	-1.28049	0.224735	-2.13415
0.225529	3.74304e-05	0.225529	-0.151367	0.225529	0.958496	0.225529	-0.17041	0.225529	-13.0488	0.225529	-1.82927	0.225529	-1.82927
0.226324	3.81018e-05	0.226324	-0.144043	0.226324	0.961426	0.226324	-0.163086	0.226324	-12.9878	0.226324	-2.13415	0.226324	-1.89024
0.227118	4.58228e-05	0.227118	-0.144043	0.227118	0.959961	0.227118	-0.168457	0.227118	-12.8659	0.227118	-2.07317	0.227118	-1.76829
0.227912	4.14588e-05	0.227912	-0.144043	0.227912	0.964355	0.227912	-0.170898	0.227912	-13.1098	0.227912	-2.37805	0.227912	-1.95122
0.228706	3.13878e-05	0.228706	-0.141113	0.228706	0.960938	0.228706	-0.169922	0.228706	-12.9268	0.228706	-2.2561	0.228706	-2.0122
0.2295	2.29953e-05	0.2295	-0.140625	0.2295	0.961914	0.2295	-0.17041	0.2295	-12.561	0.2295	-2.2561	0.2295	-1.82927
0.230294	1.4435e-05	0.230294	-0.139648	0.230294	0.963379	0.230294	-0.169434	0.230294	-12.5	0.230294	-2.68293	0.230294	-1.95122
0.231088	3.52483e-06	0.231088	-0.137207	0.231088	0.964355	0.231088	-0.168945	0.231088	-12.561	0.231088	-2.37805	0.231088	-1.82927
0.231882	-7.88891e-06	0.231882	-0.142578	0.231882	0.961426	0.231882	-0.166016	0.231882	-13.1707	0.231882	-1.95122	0.231882	-1.95122
0.232676	-1.04067e-05	0.232676	-0.143555	0.232676	0.960938	0.232676	-0.164551	0.232676	-12.9878	0.232676	-1.89024	0.232676	-1.89024
0.233471	-7.55322e-06	0.233471	-0.140625	0.233471	0.964355	0.233471	-0.168457	0.233471	-12.378	0.233471	-1.70732	0.233471	-2.0122
0.234265	-1.69528e-05	0.234265	-0.13916	0.234265	0.96582	0.234265	-0.17041	0.234265	-12.2561	0.234265	-1.64634	0.234265	-2.19512
0.235059	-2.16526e-05	0.235059	-0.141602	0.235059	0.959961	0.235059	-0.17334	0.235059	-12.8659	0.235059	-1.70732	0.235059	-2.13415
0.235853	-2.50095e-05	0.235853	-0.140625	0.235853	0.959961	0.235853	-0.171387	0.235853	-12.8659	0.235853	-1.15854	0.235853	-2.07317
0.236647	-3.54162e-05	0.236647	-0.143066	0.236647	0.958008	0.236647	-0.168945	0.236647	-12.6829	0.236647	-0.487805	0.236647	-2.37805
0.237441	-5.6733e-05	0.237441	-0.143555	0.237441	0.958008	0.237441	-0.168457	0.237441	-12.0732	0.237441	-0.487805	0.237441	-2.5
0.238235	-5.42153e-05	0.238235	-0.143555	0.238235	0.964844	0.238235	-0.172852	0.238235	-12.6829	0.238235	-0.97561	0.238235	-2.43902
0.239029	-4.09552e-05	0.239029	-0.141113	0.239029	0.966797	0.239029	-0.171875	0.239029	-12.8659	0.239029	-1.34146	0.239029	-2.31707
0.239824	-3.3402e-05	0.239824	-0.134766	0.239824	0.959473	0.239824	-0.169434	0.239824	-12.5	0.239824	-1.15854	0.239824	-2.31707
0.240618	-1.35958e-05	0.240618	-0.135254	0.240618	0.961914	0.240618	-0.167969	0.240618	-12.0732	0.240618	-0.609756	0.240618	-2.43902
0.241412	-1.17494e-06	0.241412	-0.13916	0.241412	0.964355	0.241412	-0.169922	0.241412	-12.3171	0.241412	-0.121951	0.241412	-2.43902
0.242206	1.15816e-05	0.242206	-0.141602	0.242206	0.962402	0.242206	-0.17041	0.242206	-12.378	0.242206	-0.304878	0.242206	-2.43902
0.243	2.31632e-05	0.243	-0.134277	0.243	0.964844	0.243	-0.171875	0.243	-12.0732	0.243	-0.609756	0.243	-2.37805
0.243794	3.60876e-05	0.243794	-0.132812	0.243794	0.965332	0.243794	-0.172363	0.243794	-11.9512	0.243794	-0.121951	0.243794	-2.7439
0.244588	4.5655e-05	0.244588	-0.133789	0.244588	0.965332	0.244588	-0.173828	0.244588	-11.8902	0.244588	0.365854	0.244588	-2.62195
0.245382	4.76692e-05	0.245382	-0.140137	0.245382	0.963379	0.245382	-0.175781	0.245382	-12.2561	0.245382	0.121951	0.245382	-2.92683
0.246176	4.43122e-05	0.246176	-0.14209	0.246176	0.961426	0.246176	-0.17627	0.246176	-12.2561	0.246176	-0.670732	0.246176	-2.80488
0.246971	4.58228e-05	0.246971	-0.140137	0.246971	0.961426	0.246971	-0.177734	0.246971	-12.1341	0.246971	-0.97561	0.246971	-2.86585
0.247765	4.07874e-05	0.247765	-0.137695	0.247765	0.966797	0.247765	-0.175781	0.247765	-11.4024	0.247765	-0.426829	0.247765	-2.86585
0.248559	3.03807e-05	0.248559	-0.135254	0.248559	0.969727	0.248559	-0.177734	0.248559	-12.1951	0.248559	0.365854	0.248559	-2.92683
0.249353	2.40024e-05	0.249353	-0.141113	0.249353	0.966309	0.249353	-0.18457	0.249353	-12.7439	0.249353	0.243902	0.249353	-2.7439
0.250147	1.35958e-05	0.250147	-0.144043	0.250147	0.959473	0.250147	-0.185059	0.250147	-13.1098	0.250147	-0.304878	0.250147	-2.56098
0.250941	-3.18914e-06	0.250941	-0.14502	0.250941	0.955078	0.250941	-0.18457	0.250941	-12.622	0.250941	-0.182927	0.250941	-2.62195
0.251735	-7.55322e-06	0.251735	-0.147949	0.251735	0.959473	0.251735	-0.182129	0.251735	-11.7073	0.251735	0.304878	0.251735	-2.7439
0.252529	-1.51064e-05	0.252529	-0.152344	0.252529	0.965332	0.252529	-0.187012	0.252529	-12.2561	0.252529	0.487805	0.252529	-2.7439
0.253324	-2.19883e-05	0.253324	-0.154785	0.253324	0.964355	0.253324	-0.180664	0.253324	-12.9268	0.253324	0.365854	0.253324	-2.68293
0.254118	-2.50095e-05	0.254118	-0.154785	0.254118	0.961914	0.254118	-0.179688	0.254118	-13.1707	0.254118	0.182927	0.254118	-2.62195
0.254912	-3.30663e-05	0.254912	-0.149414	0.254912	0.962402	0.254912	-0.183105	0.254912	-12.9268	0.254912	0.0609756	0.254912	-2.5
0.255706	-3.50805e-05	0.255706	0	0.255706	0	0.255706	0	0.255706	0	0.255706	0	0.255706	0
0.2565	-4.59907e-05	0.2565	0	0.2565	0	0.2565	0	0.2565	0	0.2565	0	0.2565	0
0.257294	-5.1194e-05	0.257294	-0.142578	0.257294	0.963867	0.257294	-0.183105	0.257294	-13.4756	0.257294	-0.487805	0.257294	-2.62195
0.258088	-5.7908e-05	0.258088	-0.141113	0.258088	0.964355	0.258088	-0.182617	0.258088	-13.7195	0.258088	-0.487805	0.258088	-2.5
0.258882	-4.61585e-05	0.258882	-0.136719	0.258882	0.963867	0.258882	-0.183594	0.258882	-13.5976	0.258882	-0.365854	0.258882	-2.62195
0.259676	-3.37377e-05	0.259676	-0.133301	0.259676	0.965332	0.259676	-0.185547	0.259676	-13.5366	0.259676	-0.182927	0.259676	-2.62195
0.260471	-1.66171e-05	0.260471	-0.134766	0.260471	0.965332	0.260471	-0.181641	0.260471	-13.6585	0.260471	-0.365854	0.260471	-2.68293
0.261265	-2.18204e-06	0.261265	-0.137207	0.261265	0.96582	0.261265	-0.180176	0.261265	-13.9634	0.261265	-0.182927	0.261265	-2.56098
0.262059	1.14137e-05	0.262059	-0.13916	0.262059	0.963379	0.262059	-0.178711	0.262059	-13.7805	0.262059	-0.365854	0.262059	-2.43902
0.262853	2.24918e-05	0.262853	-0.137695	0.262853	0.963867	0.262853	-0.18457	0.262853	-13.9024	0.262853	-0.487805	0.262853	-2.56098
0.263647	3.52483e-05	0.263647	-0.141602	0.263647	0.962402	0.263647	-0.177246	0.263647	-14.4512	0.263647	-0.548781	0.263647	-2.56098
0.264441	3.86053e-05	0.264441	-0.13916	0.264441	0.965332	0.264441	-0.174805	0.264441	-14.3293	0.264441	-0.243902	0.264441	-2.5
0.265235	4.91798e-05	0.265235	-0.140625	0.265235	0.963379	0.265235	-0.178711	0.265235	-14.3293	0.265235	-0.121951	0.265235	-2.7439
0.266029	4.68299e-05	0.266029	-0.14209	0.266029	0.960449	0.266029	-0.183594	0.266029	-14.2683	0.266029	0	0.266029	-2.56098
0.266824	4.59907e-05	0.266824	-0.140625	0.266824	0.95752	0.266824	-0.178223	0.266824	-14.3293	0.266824	-0.182927	0.266824	-2.5
0.267618	4.21302e-05	0.267618	-0.138672	0.267618	0.961426	0.267618	-0.175293	0.267618	-14.3902	0.267618	-0.365854	0.267618	-2.7439
0.268412	4.04517e-05	0.268412	-0.140625	0.268412	0.962402	0.268412	-0.174805	0.268412	-14.0244	0.268412	-0.121951	0.268412	-2.80488
0.269206	3.94446e-05	0.269206	-0.143066	0.269206	0.96582	0.269206	-0.175293	0.269206	-14.1463	0.269206	-0.121951	0.269206	-2.80488
0.27	2.26596e-05	0.27	-0.138184	0.27	0.963379	0.27	-0.172852	0.27	-13.9634	0.27	0.243902	0.27	-2.86585
0.270794	8.72816e-06	0.270794	-0.139648	0.270794	0.964355	0.270794	-0.174316	0.270794	-14.4512	0.270794	0.182927	0.270794	-2.68293
0.271588	-8.39246e-07	0.271588	-0.144531	0.271588	0.962402	0.271588	-0.171387	0.271588	-14.3293	0.271588	0	0.271588	-2.80488
0.272382	-1.24208e-05	0.272382	-0.140137	0.272382	0.960449	0.272382	-0.168945	0.272382	-14.1463	0.272382	0	0.272382	-2.80488
0.273176	-2.09812e-05	0.273176	-0.138672	0.273176	0.959473	0.273176	-0.17041	0.273176	-14.0244	0.273176	-0.304878	0.273176	-2.86585
0.273971	-2.40024e-05	0.273971	-0.138672	0.273971	0.965332	0.273971	-0.17041	0.273971	-14.1463	0.273971	-0.121951	0.273971	-2.86585
0.274765	-3.23949e-05	0.274765	-0.138184	0.274765	0.962891	0.274765	-0.171387	0.274765	-13.9634	0.274765	0.304878	0.274765	-2.7439
0.275559	-3.35698e-05	0.275559	-0.136719	0.275559	0.964355	0.275559	-0.174316	0.275559	-14.0244	0.275559	0.548781	0.275559	-2.68293
0.276353	-4.2298e-05	0.276353	-0.141602	0.276353	0.963379	0.276353	-0.175293	0.276353	-14.0854	0.276353	0.426829	0.276353	-2.7439
0.277147	-5.74044e-05	0.277147	-0.146484	0.277147	0.961914	0.277147	-0.175781	0.277147	-14.3293	0.277147	0.243902	0.277147	-2.80488
0.277941	-5.92508e-05	0.277941	-0.14502	0.277941	0.962891	0.277941	-0.174316	0.277941	-14.3902	0.277941	0.243902	0.277941	-2.5
0.278735	-4.85084e-05	0.278735	-0.144043	0.278735	0.960938	0.278735	-0.179688	0.278735	-14.0854	0.278735	0.182927	0.278735	-2.62195
0.279529	-4.17945e-05	0.279529	-0.144531	0.279529	0.961914	0.279529	-0.177734	0.279529	-14.1463	0.279529	-0.121951	0.279529	-2.62195
0.280324	-2.70237e-05	0.280324	-0.144531	0.280324	0.960449	0.280324	-0.180664	0.280324	-14.3293	0.280324	-0.426829	0.280324	-2.62195
0.281118	-1.29244e-05	0.281118	-0.14209	0.281118	0.960938	0.281118	-0.177246	0.281118	-14.3293	0.281118	-0.548781	0.281118	-2.56098
0.281912	-3.69268e-06	0.281912	-0.142578	0.281912	0.965332	0.281912	-0.173828	0.281912	-14.0244	0.281912	-0.609756	0.281912	-2.31707
0.282706	1.51064e-05	0.282706	-0.143555	0.282706	0.959961	0.282706	-0.174805	0.282706	-13.9634	0.282706	-0.365854	0.282706	-2.56098
0.2835	2.93736e-05	0.2835	-0.13916	0.2835	0.963379	0.2835	-0.172363	0.2835	-14.0244	0.2835	-0.365854	0.2835	-2.62195
0.284294	3.44091e-05	0.284294	-0.141113	0.284294	0.962402	0.284294	-0.171875	0.284294	-13.9634	0.284294	-0.487805	0.284294	-2.5
0.285088	3.54162e-05	0.285088	-0.139648	0.285088	0.960449	0.285088	-0.169922	0.285088	-13.8415	0.285088	-0.243902	0.285088	-2.56098
0.285882	3.13878e-05	0.285882	-0.141113	0.285882	0.960449	0.285882	-0.17334	0.285882	-13.9024	0.285882	-0.304878	0.285882	-2.43902
0.286676	3.84375e-05	0.286676	-0.141602	0.286676	0.958984	0.286676	-0.173828	0.286676	-13.7805	0.286676	-0.304878	0.286676	-2.5
0.287471	4.24659e-05	0.287471	-0.140137	0.287471	0.962402	0.287471	-0.174316	0.287471	-13.6585	0.287471	-0.304878	0.287471	-2.5
0.288265	3.30663e-05	0.288265	-0.13916	0.288265	0.959961	0.288265	-0.172852	0.288265	-13.7805	0.288265	-0.121951	0.288265	-2.56098
0.289059	2.51774e-05	0.289059	-0.14209	0.289059	0.962402	0.289059	-0.171875	0.289059	-13.5976	0.289059	-0.182927	0.289059	-2.43902
0.289853	2.1149e-05	0.289853	-0.140137	0.289853	0.961426	0.289853	-0.172852	0.289853	-13.6585	0.289853	-0.304878	0.289853	-2.37805
0.290647	7.88891e-06	0.290647	-0.141602	0.290647	0.961914	0.290647	-0.173828	0.290647	-13.9024	0.290647	0	0.290647	-2.43902
0.291441	-4.53193e-06	0.291441	-0.143555	0.291441	0.958496	0.291441	-0.175293	0.291441	-13.6585	0.291441	0	0.291441	-2.5
0.292235	-6.54612e-06	0.292235	-0.145996	0.292235	0.958496	0.292235	-0.171387	0.292235	-13.5366	0.292235	-0.182927	0.292235	-2.37805
0.293029	-1.46029e-05	0.293029	-0.145996	0.293029	0.960449	0.293029	-0.171387	0.293029	-13.5366	0.293029	-0.548781	0.293029	-2.37805
0.293824	-2.29953e-05	0.293824	-0.14209	0.293824	0.961914	0.293824	-0.171875	0.293824	-13.5366	0.293824	-0.670732	0.293824	-2.31707
0.294618	-2.43381e-05	0.294618	-0.143066	0.294618	0.963867	0.294618	-0.166992	0.294618	-13.1707	0.294618	-0.670732	0.294618	-2.37805
0.295412	-2.06455e-05	0.295412	-0.143066	0.295412	0.960938	0.295412	-0.168945	0.295412	-13.1707	0.295412	-0.731707	0.295412	-2.07317
0.296206	-3.60876e-05	0.296206	-0.143066	0.296206	0.960938	0.296206	-0.167969	0.296206	-13.2317	0.296206	-0.792683	0.296206	-2.2561
0.297	-5.38796e-05	0.297	-0.141602	0.297	0.962402	0.297	-0.171387	0.297	-13.0488	0.297	-1.28049	0.297	-2.2561
0.297794	-5.22011e-05	0.297794	-0.137695	0.297794	0.959473	0.297794	-0.169434	0.297794	-12.9878	0.297794	-1.34146	0.297794	-1.95122
0.298588	-4.75013e-05	0.298588	-0.135742	0.298588	0.961426	0.298588	-0.169922	0.298588	-12.8049	0.298588	-1.46341	0.298588	-2.13415
0.299382	-4.04517e-05	0.299382	-0.134277	0.299382	0.962891	0.299382	-0.171875	0.299382	-12.8049	0.299382	-1.40244	0.299382	-2.31707
0.300176	-3.40734e-05	0.300176	-0.132812	0.300176	0.963867	0.300176	-0.172852	0.300176	-12.8659	0.300176	-1.52439	0.300176	-1.95122
0.300971	-1.71206e-05	0.300971	-0.134766	0.300971	0.960938	0.300971	-0.17627	0.300971	-12.7439	0.300971	-1.58537	0.300971	-2.19512
0.301765	-5.70687e-06	0.301765	-0.138672	0.301765	0.959473	0.301765	-0.171387	0.301765	-12.6829	0.301765	-1.40244	0.301765	-2.19512
0.302559	1.25887e-05	0.302559	-0.137695	0.302559	0.963867	0.302559	-0.172363	0.302559	-12.378	0.302559	-1.58537	0.302559	-2.2561
0.303353	2.93736e-05	0.303353	-0.134277	0.303353	0.963867	0.303353	-0.17334	0.303353	-12.378	0.303353	-1.76829	0.303353	-2.37805
0.304147	3.64233e-05	0.304147	-0.132324	0.304147	0.962891	0.304147	-0.17334	0.304147	-12.561	0.304147	-1.70732	0.304147	-2.2561
0.304941	3.87732e-05	0.304941	-0.134277	0.304941	0.963379	0.304941	-0.175293	0.304941	-12.378	0.304941	-1.40244	0.304941	-2.31707
0.305735	4.71656e-05	0.305735	-0.137207	0.305735	0.961426	0.305735	-0.173828	0.305735	-12.378	0.305735	-1.40244	0.305735	-2.37805
0.306529	5.01869e-05	0.306529	-0.138184	0.306529	0.965332	0.306529	-0.179688	0.306529	-12.622	0.306529	-1.28049	0.306529	-2.37805
0.307324	4.69978e-05	0.307324	-0.140625	0.307324	0.964844	0.307324	-0.17627	0.307324	-12.7439	0.307324	-1.46341	0.307324	-2.31707
0.308118	4.11231e-05	0.308118	-0.138184	0.308118	0.963379	0.308118	-0.174316	0.308118	-12.561	0.308118	-1.95122	0.308118	-2.19512
0.308912	3.50805e-05	0.308912	-0.141113	0.308912	0.961914	0.308912	-0.178223	0.308912	-12.1951	0.308912	-2.43902	0.308912	-2.2561
0.309706	2.3331e-05	0.309706	-0.137207	0.309706	0.963379	0.309706	-0.181641	0.309706	-12.3171	0.309706	-2.43902	0.309706	-2.2561
0.3105	8.39246e-06	0.3105	-0.140137	0.3105	0.961914	0.3105	-0.183105	0.3105	-12.5	0.3105	-2.2561	0.3105	-2.2561
0.311294	-6.71397e-07	0.311294	-0.140625	0.311294	0.960938	0.311294	-0.183594	0.311294	-12.1951	0.311294	-2.13415	0.311294	-2.13415
0.312088	-8.89601e-06	0.312088	-0.13916	0.312088	0.960938	0.312088	-0.181152	0.312088	-12.439	0.312088	-2.5	0.312088	-2.13415
0.312882	-1.7792e-05	0.312882	-0.140137	0.312882	0.961914	0.312882	-0.181152	0.312882	-12.5	0.312882	-2.56098	0.312882	-2.2561
0.313676	-2.21561e-05	0.313676	-0.135742	0.313676	0.963867	0.313676	-0.181152	0.313676	-12.8049	0.313676	-2.43902	0.313676	-2.2561
0.314471	-2.06455e-05	0.314471	-0.134277	0.314471	0.967773	0.314471	-0.180664	0.314471	-12.7439	0.314471	-2.2561	0.314471	-2.19512
0.315265	-2.4506e-05	0.315265	-0.133789	0.315265	0.96875	0.315265	-0.179199	0.315265	-13.2317	0.315265	-2.19512	0.315265	-2.13415
0.316059	-2.63523e-05	0.316059	-0.135742	0.316059	0.964355	0.316059	-0.174316	0.316059	-13.2317	0.316059	-2.13415	0.316059	-2.2561
0.316853	-4.448e-05	0.316853	-0.137207	0.316853	0.963867	0.316853	-0.172852	0.316853	-12.7439	0.316853	-2.0122	0.316853	-2.2561
0.317647	-5.90829e-05	0.317647	-0.134766	0.317647	0.966797	0.317647	-0.17627	0.317647	-12.561	0.317647	-2.13415	0.317647	-2.19512
0.318441	-5.95865e-05	0.318441	-0.132324	0.318441	0.970215	0.318441	-0.175293	0.318441	-13.0488	0.318441	-1.95122	0.318441	-2.31707
0.319235	-4.66621e-05	0.319235	-0.131836	0.319235	0.96582	0.319235	-0.174316	0.319235	-13.9024	0.319235	-1.82927	0.319235	-2.31707
0.320029	-3.74304e-05	0.320029	-0.132812	0.320029	0.962891	0.320029	-0.17627	0.320029	-13.6585	0.320029	-1.64634	0.320029	-2.5
0.320824	-2.50095e-05	0.320824	-0.133789	0.320824	0.961914	0.320824	-0.177246	0.320824	-12.8659	0.320824	-1.58537	0.320824	-2.43902
0.321618	-6.54612e-06	0.321618	-0.133789	0.321618	0.961426	0.321618	-0.179199	0.321618	-12.561	0.321618	-1.46341	0.321618	-2.5
0.322412	7.88891e-06	0.322412	-0.132324	0.322412	0.967773	0.322412	-0.173828	0.322412	-12.622	0.322412	-1.70732	0.322412	-2.68293
0.323206	1.79599e-05	0.323206	-0.128906	0.323206	0.96582	0.323206	-0.172852	0.323206	-13.1707	0.323206	-1.34146	0.323206	-2.5
0.324	3.07164e-05	0.324	-0.128906	0.324	0.963867	0.324	-0.17627	0.324	-13.0488	0.324	-0.97561	0.324	-2.56098
0.324794	3.91089e-05	0.324794	-0.131836	0.324794	0.961914	0.324794	-0.178223	0.324794	-12.378	0.324794	-1.03659	0.324794	-2.7439
0.325588	3.70947e-05	0.325588	-0.129883	0.325588	0.961426	0.325588	-0.178711	0.325588	-12.2561	0.325588	-0.609756	0.325588	-2.68293
0.326382	4.54871e-05	0.326382	-0.129395	0.326382	0.961426	0.326382	-0.180176	0.326382	-12.2561	0.326382	0.0609756	0.326382	-2.86585
0.327176	4.81727e-05	0.327176	-0.129883	0.327176	0.962402	0.327176	-0.179688	0.327176	-11.9512	0.327176	0.243902	0.327176	-2.9878
0.327971	4.448e-05	0.327971	-0.134766	0.327971	0.962402	0.327971	-0.178223	0.327971	-11.6463	0.327971	-0.0609756	0.327971	-2.9878
0.328765	3.54162e-05	0.328765	-0.135742	0.328765	0.964355	0.328765	-0.179199	0.328765	-11.8902	0.328765	-0.243902	0.328765	-2.92683
0.329559	2.23239e-05	0.329559	-0.133789	0.329559	0.963379	0.329559	-0.181641	0.329559	-12.378	0.329559	-0.609756	0.329559	-2.92683
0.330353	1.72885e-05	0.330353	-0.129395	0.330353	0.964355	0.330353	-0.181152	0.330353	-12.2561	0.330353	-0.487805	0.330353	-2.9878
0.331147	7.55322e-06	0.331147	-0.12793	0.331147	0.966797	0.331147	-0.180664	0.331147	-12.0122	0.331147	-0.182927	0.331147	-3.23171
0.331941	-1.05745e-05	0.331941	-0.127441	0.331941	0.963379	0.331941	-0.182617	0.331941	-12.5	0.331941	0.0609756	0.331941	-2.9878
0.332735	-6.21042e-06	0.332735	-0.132812	0.332735	0.958008	0.332735	-0.174805	0.332735	-12.6829	0.332735	0.365854	0.332735	-2.9878
0.333529	-1.98062e-05	0.333529	-0.138184	0.333529	0.962402	0.333529	-0.178711	0.333529	-11.7683	0.333529	0.121951	0.333529	-3.29268
0.334324	-2.90379e-05	0.334324	-0.13623	0.334324	0.971191	0.334324	-0.1875	0.334324	-11.7073	0.334324	-0.121951	0.334324	-3.35366
0.335118	-3.23949e-05	0.335118	-0.13623	0.335118	0.962891	0.335118	-0.185059	0.335118	-13.2317	0.335118	-0.853659	0.335118	-3.04878
0.335912	-3.70947e-05	0.335912	-0.125977	0.335912	0.960449	0.335912	-0.181641	0.335912	-13.5366	0.335912	-1.09756	0.335912	-3.04878
0.336706	-4.71656e-05	0.336706	-0.125	0.336706	0.962891	0.336706	-0.183105	0.336706	-12.3171	0.336706	-1.03659	0.336706	-3.17073
0.3375	-5.58938e-05	0.3375	-0.127441	0.3375	0.97168	0.3375	-0.189453	0.3375	-12.5	0.3375	-0.670732	0.3375	-3.23171
0.338294	-4.98512e-05	0.338294	-0.134277	0.338294	0.96582	0.338294	-0.187012	0.338294	-13.5366	0.338294	0.0609756	0.338294	-3.35366
0.339088	-4.06195e-05	0.339088	-0.134277	0.339088	0.963379	0.339088	-0.179688	0.339088	-12.8049	0.339088	0.426829	0.339088	-3.47561
0.339882	-2.85344e-05	0.339882	-0.134277	0.339882	0.964355	0.339882	-0.18457	0.339882	-11.9512	0.339882	0.853659	0.339882	-3.53659
0.340676	-1.47707e-05	0.340676	-0.143066	0.340676	0.96875	0.340676	-0.189453	0.340676	-12.3171	0.340676	0.365854	0.340676	-3.41463
0.341471	-4.53193e-06	0.341471	-0.138184	0.341471	0.967285	0.341471	-0.181152	0.341471	-12.7439	0.341471	-0.304878	0.341471	-3.41463
0.342265	1.19173e-05	0.342265	-0.135254	0.342265	0.964844	0.342265	-0.179199	0.342265	-12.6829	0.342265	-0.548781	0.342265	-3.59756
0.343059	3.13878e-05	0.343059	-0.130859	0.343059	0.96582	0.343059	-0.183105	0.343059	-12.439	0.343059	-0.487805	0.343059	-3.53659
0.343853	4.3473e-05	0.343853	-0.12793	0.343853	0.96582	0.343853	-0.182129	0.343853	-12.378	0.343853	-0.243902	0.343853	-3.65854
0.344647	4.85084e-05	0.344647	-0.128418	0.344647	0.965332	0.344647	-0.179688	0.344647	-12.5	0.344647	0.121951	0.344647	-3.59756
0.345441	4.33051e-05	0.345441	-0.134277	0.345441	0.962402	0.345441	-0.185059	0.345441	-12.7439	0.345441	0.731707	0.345441	-3.71951
0.346235	4.68299e-05	0.346235	-0.13623	0.346235	0.960449	0.346235	-0.187012	0.346235	-12.7439	0.346235	0.792683	0.346235	-3.90244
0.347029	4.68299e-05	0.347029	-0.136719	0.347029	0.961426	0.347029	-0.182129	0.347029	-12.6829	0.347029	0.609756	0.347029	-3.84146
0.347824	3.94446e-05	0.347824	-0.13623	0.347824	0.960938	0.347824	-0.180176	0.347824	-12.3171	0.347824	0	0.347824	-3.84146
0.348618	3.03807e-05	0.348618	-0.130859	0.348618	0.963379	0.348618	-0.181641	0.348618	-12.622	0.348618	-0.0609756	0.348618	-3.96341
0.349412	2.31632e-05	0.349412	-0.130371	0.349412	0.966797	0.349412	-0.186035	0.349412	-12.6829	0.349412	0.304878	0.349412	-4.08537
0.350206	4.69978e-06	0.350206	-0.134766	0.350206	0.967285	0.350206	-0.186035	0.350206	-13.1098	0.350206	0.487805	0.350206	-4.02439
0.351	-2.51774e-06	0.351	-0.135254	0.351	0.961914	0.351	-0.186523	0.351	-13.3537	0.351	0.426829	0.351	-3.71951
0.351794	-8.39246e-06	0.351794	-0.134766	0.351794	0.958984	0.351794	-0.183105	0.351794	-13.2317	0.351794	0.548781	0.351794	-3.84146
0.352588	-2.34989e-05	0.352588	-0.137695	0.352588	0.962402	0.352588	-0.18457	0.352588	-12.9878	0.352588	0.365854	0.352588	-3.96341
0.353382	-2.50095e-05	0.353382	-0.138672	0.353382	0.962402	0.353382	-0.181641	0.353382	-13.1707	0.353382	0.304878	0.353382	-3.90244
0.354176	-2.31632e-05	0.354176	-0.138184	0.354176	0.958496	0.354176	-0.183105	0.354176	-13.4146	0.354176	0.426829	0.354176	-3.84146
0.354971	-2.63523e-05	0.354971	-0.135254	0.354971	0.962891	0.354971	-0.179199	0.354971	-13.1098	0.354971	0.426829	0.354971	-3.96341
0.355765	-3.77661e-05	0.355765	-0.133301	0.355765	0.962891	0.355765	-0.179199	0.355765	-13.0488	0.355765	0.487805	0.355765	-4.02439
0.356559	-5.70687e-05	0.356559	-0.127441	0.356559	0.962402	0.356559	-0.180176	0.356559	-13.1707	0.356559	0.426829	0.356559	-4.02439
0.357353	-5.53903e-05	0.357353	-0.126953	0.357353	0.964355	0.357353	-0.177734	0.357353	-13.1707	0.357353	0.609756	0.357353	-3.96341
0.358147	-5.62295e-05	0.358147	-0.124023	0.358147	0.966797	0.358147	-0.181641	0.358147	-13.2317	0.358147	1.21951	0.358147	-4.02439
0.358941	-4.91798e-05	0.358941	-0.121582	0.358941	0.967285	0.358941	-0.176758	0.358941	-13.1707	0.358941	1.76829	0.358941	-4.20732
0.359735	-3.10521e-05	0.359735	-0.121094	0.359735	0.963379	0.359735	-0.177734	0.359735	-13.3537	0.359735	2.07317	0.359735	-4.32927
0.360529	-1.561e-05	0.360529	-0.123535	0.360529	0.964844	0.360529	-0.178711	0.360529	-13.2317	0.360529	2.56098	0.360529	-4.45122
0.361324	-1.02388e-05	0.361324	-0.129395	0.361324	0.964355	0.361324	-0.179199	0.361324	-13.0488	0.361324	2.86585	0.361324	-4.63415
0.362118	4.86763e-06	0.362118	-0.134766	0.362118	0.966797	0.362118	-0.185547	0.362118	-12.8659	0.362118	3.23171	0.362118	-4.5122
0.362912	1.82956e-05	0.362912	-0.138184	0.362912	0.962402	0.362912	-0.188965	0.362912	-13.4756	0.362912	2.7439	0.362912	-4.63415
0.363706	2.76951e-05	0.363706	-0.137695	0.363706	0.960938	0.363706	-0.187988	0.363706	-12.9878	0.363706	2.9878	0.363706	-4.69512
0.3645	3.84375e-05	0.3645	-0.137207	0.3645	0.959961	0.3645	-0.187988	0.3645	-12.561	0.3645	3.17073	0.3645	-4.7561
0.365294	4.38087e-05	0.365294	-0.137695	0.365294	0.960449	0.365294	-0.188477	0.365294	-12.622	0.365294	3.29268	0.365294	-4.7561
0.366088	4.51514e-05	0.366088	-0.140137	0.366088	0.962402	0.366088	-0.191406	0.366088	-12.439	0.366088	2.86585	0.366088	-4.7561
0.366882	5.13619e-05	0.366882	-0.140625	0.366882	0.961914	0.366882	-0.19043	0.366882	-12.439	0.366882	2.7439	0.366882	-4.87805
0.367676	4.76692e-05	0.367676	-0.14209	0.367676	0.966309	0.367676	-0.189453	0.367676	-12.8659	0.367676	2.68293	0.367676	-4.69512
0.368471	4.58228e-05	0.368471	-0.143066	0.368471	0.960938	0.368471	-0.187988	0.368471	-12.9878	0.368471	2.80488	0.368471	-4.57317
0.369265	2.6688e-05	0.369265	-0.150391	0.369265	0.956543	0.369265	-0.189453	0.369265	-13.1707	0.369265	2.7439	0.369265	-4.5122
0.370059	1.59457e-05	0.370059	-0.15332	0.370059	0.958008	0.370059	-0.189941	0.370059	-12.8659	0.370059	2.37805	0.370059	-4.5122
0.370853	1.29244e-05	0.370853	-0.153809	0.370853	0.960938	0.370853	-0.19043	0.370853	-12.8049	0.370853	1.95122	0.370853	-4.57317
0.371647	-5.20333e-06	0.371647	-0.150879	0.371647	0.964355	0.371647	-0.187988	0.371647	-13.0488	0.371647	1.89024	0.371647	-4.45122
0.372441	-1.64492e-05	0.372441	-0.147461	0.372441	0.963867	0.372441	-0.187988	0.372441	-12.9878	0.372441	1.40244	0.372441	-4.32927
0.373235	-1.79599e-05	0.373235	-0.143555	0.373235	0.962891	0.373235	-0.19043	0.373235	-12.9878	0.373235	1.34146	0.373235	-4.32927
0.374029	-2.3331e-05	0.374029	-0.139648	0.374029	0.960938	0.374029	-0.189941	0.374029	-12.9878	0.374029	1.21951	0.374029	-4.14634
0.374824	-3.10521e-05	0.374824	-0.141602	0.374824	0.962402	0.374824	-0.188965	0.374824	-13.1707	0.374824	1.15854	0.374824	-4.08537
0.375618	-3.0045e-05	0.375618	-0.138672	0.375618	0.959961	0.375618	-0.1875	0.375618	-13.4146	0.375618	1.40244	0.375618	-4.20732
0.376412	-4.71656e-05	0.376412	-0.141113	0.376412	0.961426	0.376412	-0.183105	0.376412	-13.2317	0.376412	1.70732	0.376412	-4.32927
0.377206	-5.69009e-05	0.377206	-0.146484	0.377206	0.959961	0.377206	-0.184082	0.377206	-12.9878	0.377206	1.76829	0.377206	-4.14634
0.378	-5.95865e-05	0.378	-0.145508	0.378	0.961426	0.378	-0.189941	0.378	-13.1098	0.378	1.28049	0.378	-4.08537
0.378794	-5.22011e-05	0.378794	-0.146484	0.378794	0.963867	0.378794	-0.184082	0.378794	-13.2317	0.378794	1.15854	0.378794	-4.14634
0.379588	-4.11231e-05	0.379588	-0.145508	0.379588	0.959961	0.379588	-0.181152	0.379588	-13.2927	0.379588	1.09756	0.379588	-4.20732
0.380382	-2.97093e-05	0.380382	-0.138672	0.380382	0.959473	0.380382	-0.179688	0.380382	-12.9878	0.380382	1.34146	0.380382	-4.26829
0.381176	-1.29244e-05	0.381176	-0.137695	0.381176	0.962891	0.381176	-0.186523	0.381176	-12.622	0.381176	1.03659	0.381176	-3.96341
0.381971	1.67849e-07	0.381971	-0.136719	0.381971	0.962402	0.381971	-0.191895	0.381971	-12.8049	0.381971	1.28049	0.381971	-3.96341
0.382765	9.06386e-06	0.382765	-0.137695	0.382765	0.964844	0.382765	-0.19043	0.382765	-13.3537	0.382765	1.82927	0.382765	-4.14634
0.383559	3.28984e-05	0.383559	-0.140137	0.383559	0.960938	0.383559	-0.189453	0.383559	-13.7195	0.383559	2.13415	0.383559	-4.02439
0.384353	4.19623e-05	0.384353	-0.147461	0.384353	0.958008	0.384353	-0.189453	0.384353	-13.2317	0.384353	1.95122	0.384353	-4.08537
0.385147	4.2298e-05	0.385147	-0.154297	0.385147	0.956055	0.385147	-0.192871	0.385147	-12.9268	0.385147	1.46341	0.385147	-4.20732
0.385941	3.87732e-05	0.385941	-0.152832	0.385941	0.960449	0.385941	-0.195801	0.385941	-12.7439	0.385941	0.97561	0.385941	-4.26829
0.386735	5.1194e-05	0.386735	-0.151367	0.386735	0.962402	0.386735	-0.193359	0.386735	-13.2317	0.386735	0.426829	0.386735	-4.02439
0.387529	4.31373e-05	0.387529	-0.145508	0.387529	0.962891	0.387529	-0.191895	0.387529	-13.4146	0.387529	0.182927	0.387529	-3.96341
0.388324	3.64233e-05	0.388324	-0.139648	0.388324	0.962402	0.388324	-0.186523	0.388324	-12.8049	0.388324	0.426829	0.388324	-3.96341
0.389118	2.6688e-05	0.389118	-0.134277	0.389118	0.96582	0.389118	-0.189941	0.389118	-12.9878	0.389118	0.792683	0.389118	-4.02439
0.389912	1.561e-05	0.389912	-0.136719	0.389912	0.964844	0.389912	-0.188965	0.389912	-13.3537	0.389912	0.914634	0.389912	-3.90244
0.390706	1.15816e-05	0.390706	-0.140625	0.390706	0.961914	0.390706	-0.188965	0.390706	-13.6585	0.390706	1.15854	0.390706	-3.96341
0.3915	-8.39246e-07	0.3915	-0.145508	0.3915	0.959473	0.3915	-0.194824	0.3915	-13.2317	0.3915	1.58537	0.3915	-3.90244
0.392294	-8.89601e-06	0.392294	-0.150391	0.392294	0.961914	0.392294	-0.191895	0.392294	-13.3537	0.392294	1.64634	0.392294	-4.08537
0.393088	-1.79599e-05	0.393088	-0.152344	0.393088	0.959473	0.393088	-0.193848	0.393088	-13.4756	0.393088	1.52439	0.393088	-3.96341
0.393882	-2.31632e-05	0.393882	-0.15332	0.393882	0.959961	0.393882	-0.191406	0.393882	-13.5366	0.393882	1.58537	0.393882	-3.84146
0.394676	-1.76242e-05	0.394676	-0.154785	0.394676	0.958008	0.394676	-0.1875	0.394676	-13.5366	0.394676	1.15854	0.394676	-3.84146
0.395471	-2.43381e-05	0.395471	-0.154297	0.395471	0.957031	0.395471	-0.191406	0.395471	-13.0488	0.395471	1.03659	0.395471	-3.84146
0.396265	-4.448e-05	0.396265	-0.149414	0.396265	0.960938	0.396265	-0.189453	0.396265	-13.1707	0.396265	0.853659	0.396265	-3.71951
0.397059	-5.72366e-05	0.397059	-0.143066	0.397059	0.959961	0.397059	-0.186523	0.397059	-13.2927	0.397059	0.487805	0.397059	-3.71951
0.397853	-5.60616e-05	0.397853	-0.137695	0.397853	0.957031	0.397853	-0.186035	0.397853	-13.2927	0.397853	0.670732	0.397853	-3.90244
0.398647	-4.7837e-05	0.398647	-0.140625	0.398647	0.960938	0.398647	-0.1875	0.398647	-12.561	0.398647	0.609756	0.398647	-3.65854
0.399441	-3.77661e-05	0.399441	-0.13623	0.399441	0.964844	0.399441	-0.19043	0.399441	-12.622	0.399441	0.731707	0.399441	-3.53659
0.400235	-2.80308e-05	0.400235	-0.141602	0.400235	0.963867	0.400235	-0.191895	0.400235	-13.3537	0.400235	0.792683	0.400235	-3.78049
0.401029	-1.59457e-05	0.401029	-0.145508	0.401029	0.958984	0.401029	-0.19043	0.401029	-13.4146	0.401029	0.853659	0.401029	-3.65854
0.401824	5.03548e-07	0.401824	-0.150391	0.401824	0.956055	0.401824	-0.192383	0.401824	-13.1098	0.401824	0.853659	0.401824	-3.65854
0.402618	1.46029e-05	0.402618	-0.152344	0.402618	0.957031	0.402618	-0.192383	0.402618	-12.8659	0.402618	0.731707	0.402618	-3.59756
0.403412	2.23239e-05	0.403412	-0.150879	0.403412	0.95752	0.403412	-0.191895	0.403412	-13.1098	0.403412	0.487805	0.403412	-3.59756
0.404206	3.54162e-05	0.404206	-0.147949	0.404206	0.959961	0.404206	-0.191895	0.404206	-13.2317	0.404206	0.121951	0.404206	-3.53659
0.405	4.3473e-05	0.405	-0.146973	0.405	0.958984	0.405	-0.191406	0.405	-13.0488	0.405	-0.182927	0.405	-3.59756
0.405794	4.28016e-05	0.405794	-0.143555	0.405794	0.962402	0.405794	-0.189941	0.405794	-12.9268	0.405794	0	0.405794	-3.71951
0.406588	4.14588e-05	0.406588	-0.138672	0.406588	0.963379	0.406588	-0.188965	0.406588	-13.1098	0.406588	0.182927	0.406588	-3.47561
0.407382	5.08583e-05	0.407382	-0.138672	0.407382	0.966309	0.407382	-0.189941	0.407382	-12.9878	0.407382	0.426829	0.407382	-3.53659
0.408176	4.98512e-05	0.408176	-0.139648	0.408176	0.961914	0.408176	-0.191895	0.408176	-13.4146	0.408176	0.487805	0.408176	-3.53659
0.408971	3.94446e-05	0.408971	-0.141602	0.408971	0.961426	0.408971	-0.19043	0.408971	-13.3537	0.408971	0.792683	0.408971	-3.59756
0.409765	2.46738e-05	0.409765	-0.145508	0.409765	0.95752	0.409765	-0.193359	0.409765	-12.9878	0.409765	0.487805	0.409765	-3.47561
0.410559	1.2253e-05	0.410559	-0.149902	0.410559	0.961426	0.410559	-0.195312	0.410559	-13.1707	0.410559	0.182927	0.410559	-3.65854
0.411353	4.53193e-06	0.411353	-0.145508	0.411353	0.962891	0.411353	-0.193848	0.411353	-13.4146	0.411353	0.182927	0.411353	-3.41463
0.412147	-4.86763e-06	0.412147	-0.148926	0.412147	0.958984	0.412147	-0.194336	0.412147	-13.5976	0.412147	0.243902	0.412147	-3.47561
0.412941	-2.16526e-05	0.412941	-0.155273	0.412941	0.95752	0.412941	-0.193359	0.412941	-13.4146	0.412941	0.365854	0.412941	-3.47561
0.413735	-2.90379e-05	0.413735	-0.157715	0.413735	0.957031	0.413735	-0.194336	0.413735	-13.2317	0.413735	0.121951	0.413735	-3.41463
0.414529	-2.87022e-05	0.414529	-0.151855	0.414529	0.960449	0.414529	-0.195312	0.414529	-13.2927	0.414529	-0.243902	0.414529	-3.29268
0.415324	-2.70237e-05	0.415324	-0.154297	0.415324	0.958984	0.415324	-0.19043	0.415324	-13.5366	0.415324	-0.304878	0.415324	-3.17073
0.416118	-3.32342e-05	0.416118	-0.154297	0.416118	0.957031	0.416118	-0.189453	0.416118	-13.4146	0.416118	-0.548781	0.416118	-3.10976
0.416912	-4.64942e-05	0.416912	-0.150391	0.416912	0.95752	0.416912	-0.191406	0.416912	-13.1098	0.416912	-0.548781	0.416912	-3.17073
0.417706	-5.20333e-05	0.417706	-0.14502	0.417706	0.958496	0.417706	-0.194824	0.417706	-13.2927	0.417706	-1.15854	0.417706	-3.04878
0.4185	-4.58228e-05	0.4185	-0.143555	0.4185	0.960938	0.4185	-0.189453	0.4185	-13.5366	0.4185	-0.914634	0.4185	-2.92683
0.419294	-3.97803e-05	0.419294	-0.143555	0.419294	0.960449	0.419294	-0.190918	0.419294	-13.3537	0.419294	-0.731707	0.419294	-2.86585
0.420088	-2.56809e-05	0.420088	-0.141113	0.420088	0.960449	0.420088	-0.190918	0.420088	-13.1098	0.420088	-0.609756	0.420088	-2.9878
0.420882	-6.88182e-06	0.420882	-0.139648	0.420882	0.963379	0.420882	-0.192871	0.420882	-13.2317	0.420882	-0.365854	0.420882	-2.92683
0.421676	5.70687e-06	0.421676	-0.138672	0.421676	0.964355	0.421676	-0.191895	0.421676	-13.4756	0.421676	0.243902	0.421676	-3.04878
0.422471	1.93027e-05	0.422471	-0.140625	0.422471	0.960449	0.422471	-0.188477	0.422471	-13.4756	0.422471	0.548781	0.422471	-3.10976
0.423265	2.38346e-05	0.423265	-0.145508	0.423265	0.960449	0.423265	-0.187988	0.423265	-13.1707	0.423265	0.426829	0.423265	-3.23171
0.424059	3.39055e-05	0.424059	-0.147949	0.424059	0.962402	0.424059	-0.189941	0.424059	-13.1707	0.424059	0.426829	0.424059	-3.10976
0.424853	3.86053e-05	0.424853	-0.154297	0.424853	0.958008	0.424853	-0.194824	0.424853	-13.0488	0.424853	0.609756	0.424853	-3.04878
0.425647	2.97093e-05	0.425647	-0.154785	0.425647	0.957031	0.425647	-0.192383	0.425647	-13.2927	0.425647	0.914634	0.425647	-3.17073
0.426441	3.10521e-05	0.426441	-0.155273	0.426441	0.959473	0.426441	-0.189453	0.426441	-13.1098	0.426441	0.731707	0.426441	-3.10976
0.427235	3.8941e-05	0.427235	-0.152832	0.427235	0.958008	0.427235	-0.19043	0.427235	-12.622	0.427235	-0.0609756	0.427235	-3.04878
0.428029	3.3402e-05	0.428029	-0.14502	0.428029	0.961914	0.428029	-0.195801	0.428029	-12.9878	0.428029	-0.243902	0.428029	-2.9878
0.428824	2.24918e-05	0.428824	-0.141602	0.428824	0.961426	0.428824	-0.192383	0.428824	-13.4756	0.428824	0.487805	0.428824	-2.86585
0.429618	2.06455e-05	0.429618	-0.147461	0.429618	0.958984	0.429618	-0.197266	0.429618	-13.4756	0.429618	0.731707	0.429618	-3.10976
0.430412	9.23171e-06	0.430412	-0.145996	0.430412	0.960449	0.430412	-0.19873	0.430412	-12.7439	0.430412	0.548781	0.430412	-3.17073
0.431206	-4.86763e-06	0.431206	-0.142578	0.431206	0.962891	0.431206	-0.19873	0.431206	-12.8049	0.431206	0.304878	0.431206	-2.9878
0.432	-1.76242e-05	0.432	-0.135742	0.432	0.96582	0.432	-0.193848	0.432	-13.3537	0.432	0.365854	0.432	-3.10976
0.432794	-2.23239e-05	0.432794	-0.140137	0.432794	0.958496	0.432794	-0.193848	0.432794	-13.7805	0.432794	0.731707	0.432794	-3.04878
0.433588	-2.18204e-05	0.433588	-0.145508	0.433588	0.959473	0.433588	-0.192871	0.433588	-13.2927	0.433588	0.853659	0.433588	-3.04878
0.434382	-2.23239e-05	0.434382	-0.143066	0.434382	0.964355	0.434382	-0.194336	0.434382	-13.1098	0.434382	0.97561	0.434382	-3.29268
0.435176	-2.3331e-05	0.435176	-0.143066	0.435176	0.960938	0.435176	-0.196777	0.435176	-13.2317	0.435176	1.03659	0.435176	-3.04878
0.435971	-3.32342e-05	0.435971	-0.152344	0.435971	0.957031	0.435971	-0.189941	0.435971	-14.3293	0.435971	1.34146	0.435971	-2.92683
0.436765	-4.04517e-05	0.436765	-0.15918	0.436765	0.955078	0.436765	-0.195801	0.436765	-13.6585	0.436765	1.52439	0.436765	-2.92683
0.437559	-4.81727e-05	0.437559	-0.163574	0.437559	0.960449	0.437559	-0.200684	0.437559	-12.9268	0.437559	1.09756	0.437559	-3.23171
0.438353	-4.59907e-05	0.438353	-0.157715	0.438353	0.958984	0.438353	-0.200195	0.438353	-13.8415	0.438353	-0.0609756	0.438353	-2.92683
0.439147	-3.84375e-05	0.439147	-0.148438	0.439147	0.955566	0.439147	-0.194824	0.439147	-13.7195	0.439147	-0.792683	0.439147	-2.68293
0.439941	-2.97093e-05	0.439941	-0.136719	0.439941	0.962891	0.439941	-0.193359	0.439941	-12.9878	0.439941	-0.365854	0.439941	-2.80488
0.440735	-1.35958e-05	0.440735	-0.134277	0.440735	0.966797	0.440735	-0.199707	0.440735	-13.4146	0.440735	0.121951	0.440735	-2.9878
0.441529	-2.34989e-06	0.441529	-0.134766	0.441529	0.963867	0.441529	-0.193359	0.441529	-14.4512	0.441529	0.670732	0.441529	-2.92683
0.442324	9.39956e-06	0.442324	-0.13623	0.442324	0.957031	0.442324	-0.186523	0.442324	-14.3293	0.442324	1.15854	0.442324	-2.80488
0.443118	2.09812e-05	0.443118	-0.141602	0.443118	0.958496	0.443118	-0.187012	0.443118	-13.2927	0.443118	1.46341	0.443118	-2.80488
0.443912	3.59197e-05	0.443912	-0.152832	0.443912	0.960449	0.443912	-0.191406	0.443912	-13.4146	0.443912	0.97561	0.443912	-2.68293
0.444706	4.11231e-05	0.444706	-0.154785	0.444706	0.961914	0.444706	-0.190918	0.444706	-13.9024	0.444706	0.243902	0.444706	-2.68293
0.4455	4.26337e-05	0.4455	-0.15332	0.4455	0.95752	0.4455	-0.188477	0.4455	-13.6585	0.4455	-0.182927	0.4455	-2.7439
0.446294	3.74304e-05	0.446294	-0.149902	0.446294	0.955078	0.446294	-0.19043	0.446294	-13.4756	0.446294	0	0.446294	-2.62195
0.447088	3.77661e-05	0.447088	-0.142578	0.447088	0.958008	0.447088	-0.197266	0.447088	-13.2927	0.447088	0	0.447088	-2.7439
0.447882	3.44091e-05	0.447882	-0.145996	0.447882	0.959473	0.447882	-0.199707	0.447882	-13.5366	0.447882	0.0609756	0.447882	-2.62195
0.448676	3.54162e-05	0.448676	-0.146484	0.448676	0.958496	0.448676	-0.198242	0.448676	-13.4756	0.448676	-0.121951	0.448676	-2.56098
0.449471	3.15557e-05	0.449471	-0.144043	0.449471	0.959473	0.449471	-0.192383	0.449471	-13.4756	0.449471	-0.0609756	0.449471	-2.5
0.450265	1.30922e-05	0.450265	-0.144043	0.450265	0.960449	0.450265	-0.189453	0.450265	-13.3537	0.450265	0.182927	0.450265	-2.7439
0.451059	4.53193e-06	0.451059	-0.142578	0.451059	0.964844	0.451059	-0.189941	0.451059	-13.2927	0.451059	0.304878	0.451059	-2.5
0.451853	-7.55322e-06	0.451853	-0.143555	0.451853	0.962402	0.451853	-0.190918	0.451853	-13.9024	0.451853	0.609756	0.451853	-2.43902
0.452647	-1.09102e-05	0.452647	-0.146484	0.452647	0.958984	0.452647	-0.193848	0.452647	-13.7805	0.452647	0.426829	0.452647	-2.56098
0.453441	-1.49386e-05	0.453441	-0.150879	0.453441	0.961914	0.453441	-0.197266	0.453441	-13.2317	0.453441	0.121951	0.453441	-2.62195
0.454235	-2.06455e-05	0.454235	-0.148926	0.454235	0.960449	0.454235	-0.204102	0.454235	-13.8415	0.454235	-0.121951	0.454235	-2.56098
0.455029	-1.93027e-05	0.455029	-0.146484	0.455029	0.956055	0.455029	-0.196777	0.455029	-13.9634	0.455029	-0.426829	0.455029	-2.43902
0.455824	-3.30663e-05	0.455824	-0.13916	0.455824	0.958496	0.455824	-0.198242	0.455824	-12.9878	0.455824	-0.121951	0.455824	-2.62195
0.456618	-5.03548e-05	0.456618	-0.13623	0.456618	0.963379	0.456618	-0.201172	0.456618	-13.1098	0.456618	-0.365854	0.456618	-2.68293
0.457412	-5.18654e-05	0.457412	-0.139648	0.457412	0.961426	0.457412	-0.200195	0.457412	-14.2073	0.457412	-0.121951	0.457412	-2.5
0.458206	-5.70687e-05	0.458206	-0.143066	0.458206	0.959473	0.458206	-0.197266	0.458206	-14.2683	0.458206	0	0.458206	-2.5
0.459	-5.20333e-05	0.459	-0.14502	0.459	0.962402	0.459	-0.194824	0.459	-13.8415	0.459	0	0.459	-2.56098
0.459794	-3.37377e-05	0.459794	-0.14502	0.459794	0.96582	0.459794	-0.197266	0.459794	-13.5366	0.459794	-0.182927	0.459794	-2.56098
0.460588	-2.51774e-05	0.460588	-0.144531	0.460588	0.962402	0.460588	-0.19873	0.460588	-13.9024	0.460588	-0.243902	0.460588	-2.56098
0.461382	-1.35958e-05	0.461382	-0.144531	0.461382	0.959473	0.461382	-0.197754	0.461382	-14.5732	0.461382	-0.304878	0.461382	-2.5
0.462176	5.03548e-07	0.462176	-0.145508	0.462176	0.95752	0.462176	-0.199219	0.462176	-14.4512	0.462176	-0.121951	0.462176	-2.56098
0.462971	1.64492e-05	0.462971	-0.143066	0.462971	0.954102	0.462971	-0.195312	0.462971	-13.8415	0.462971	0	0.462971	-2.62195
0.463765	2.58488e-05	0.463765	-0.143555	0.463765	0.959473	0.463765	-0.191895	0.463765	-13.4146	0.463765	0.243902	0.463765	-2.68293
0.464559	3.70947e-05	0.464559	-0.145508	0.464559	0.963867	0.464559	-0.194336	0.464559	-13.9634	0.464559	0.609756	0.464559	-2.5
0.465353	4.73335e-05	0.465353	-0.151367	0.465353	0.962402	0.465353	-0.192871	0.465353	-14.2683	0.465353	0.304878	0.465353	-2.43902
0.466147	4.12909e-05	0.466147	-0.146484	0.466147	0.959961	0.466147	-0.191895	0.466147	-14.0854	0.466147	0	0.466147	-2.37805
0.466941	3.97803e-05	0.466941	-0.148926	0.466941	0.95752	0.466941	-0.189453	0.466941	-13.5976	0.466941	-0.121951	0.466941	-2.31707
0.467735	4.46479e-05	0.467735	-0.142578	0.467735	0.957031	0.467735	-0.190918	0.467735	-13.7195	0.467735	-0.365854	0.467735	-2.37805
0.468529	3.82696e-05	0.468529	-0.140137	0.468529	0.961426	0.468529	-0.189941	0.468529	-13.9024	0.468529	-0.426829	0.468529	-2.43902
0.469324	2.41703e-05	0.469324	-0.136719	0.469324	0.962402	0.469324	-0.188965	0.469324	-13.9024	0.469324	-0.121951	0.469324	-2.37805
0.470118	1.51064e-05	0.470118	-0.137207	0.470118	0.962891	0.470118	-0.19043	0.470118	-13.9634	0.470118	0.243902	0.470118	-2.43902
0.470912	8.05676e-06	0.470912	-0.138184	0.470912	0.962402	0.470912	-0.192871	0.470912	-13.7195	0.470912	0.426829	0.470912	-2.43902
0.471706	-4.36408e-06	0.471706	-0.14209	0.471706	0.960449	0.471706	-0.199707	0.471706	-13.9634	0.471706	0.487805	0.471706	-2.31707
0.4725	-9.23171e-06	0.4725	-0.140625	0.4725	0.959473	0.4725	-0.196289	0.4725	-13.9634	0.4725	0.426829	0.4725	-2.5
0.473294	-1.4435e-05	0.473294	-0.140137	0.473294	0.962402	0.473294	-0.194824	0.473294	-13.9024	0.473294	0.609756	0.473294	-2.56098
0.474088	-2.03098e-05	0.474088	-0.143555	0.474088	0.959473	0.474088	-0.196289	0.474088	-13.9634	0.474088	0.487805	0.474088	-2.56098
0.474882	-2.38346e-05	0.474882	-0.142578	0.474882	0.964355	0.474882	-0.192871	0.474882	-14.0244	0.474882	0	0.474882	-2.62195
0.475676	-2.71916e-05	0.475676	-0.145996	0.475676	0.960449	0.475676	-0.199707	0.475676	-14.3902	0.475676	-0.0609756	0.475676	-2.2561
0.476471	-3.70947e-05	0.476471	-0.146484	0.476471	0.957031	0.476471	-0.193359	0.476471	-14.6951	0.476471	0.426829	0.476471	-2.37805
0.477265	-5.72366e-05	0.477265	-0.145508	0.477265	0.95752	0.477265	-0.196289	0.477265	-13.0488	0.477265	0.914634	0.477265	-2.62195
0.478059	-5.80758e-05	0.478059	-0.147461	0.478059	0.969727	0.478059	-0.20166	0.478059	-14.0854	0.478059	0.426829	0.478059	-2.68293
0.478853	-4.53193e-05	0.478853	-0.147949	0.478853	0.958496	0.478853	-0.199707	0.478853	-15.4268	0.478853	-1.15854	0.478853	-2.43902
0.479647	-3.86053e-05	0.479647	-0.137207	0.479647	0.95166	0.479647	-0.196289	0.479647	-14.0244	0.479647	-1.21951	0.479647	-2.43902
0.480441	-2.90379e-05	0.480441	-0.136719	0.480441	0.961914	0.480441	-0.199219	0.480441	-13.2927	0.480441	-0.97561	0.480441	-2.37805
0.481235	-9.73526e-06	0.481235	-0.133789	0.481235	0.965332	0.481235	-0.198242	0.481235	-13.4756	0.481235	-0.487805	0.481235	-2.62195
0.482029	9.56741e-06	0.482029	-0.132324	0.482029	0.964844	0.482029	-0.189941	0.482029	-14.6341	0.482029	0	0.482029	-2.43902
0.482824	2.40024e-05	0.482824	-0.137207	0.482824	0.960449	0.482824	-0.188965	0.482824	-14.6341	0.482824	0.670732	0.482824	-2.7439
0.483618	3.72625e-05	0.483618	-0.145508	0.483618	0.960449	0.483618	-0.192383	0.483618	-14.1463	0.483618	0.97561	0.483618	-2.56098
0.484412	3.79339e-05	0.484412	-0.149414	0.484412	0.959961	0.484412	-0.19873	0.484412	-14.2683	0.484412	0.426829	0.484412	-2.5
0.485206	4.21302e-05	0.485206	-0.15332	0.485206	0.956543	0.485206	-0.193848	0.485206	-14.7561	0.485206	-0.487805	0.485206	-2.5
0.486	4.3473e-05	0.486	-0.145508	0.486	0.959473	0.486	-0.191406	0.486	-14.7561	0.486	-0.670732	0.486	-2.5
0.486794	4.11231e-05	0.486794	-0.143066	0.486794	0.960938	0.486794	-0.191895	0.486794	-13.9634	0.486794	-0.243902	0.486794	-2.56098
0.487588	3.3402e-05	0.487588	-0.144043	0.487588	0.959961	0.487588	-0.196289	0.487588	-13.9024	0.487588	-0.548781	0.487588	-2.56098
0.488382	3.20592e-05	0.488382	-0.140625	0.488382	0.959473	0.488382	-0.197754	0.488382	-14.3902	0.488382	-0.426829	0.488382	-2.31707
0.489176	1.91348e-05	0.489176	-0.138184	0.489176	0.958496	0.489176	-0.193848	0.489176	-14.6951	0.489176	-0.304878	0.489176	-2.37805
0.489971	1.35958e-05	0.489971	-0.133301	0.489971	0.959961	0.489971	-0.19043	0.489971	-14.5732	0.489971	-0.365854	0.489971	-2.2561
0.490765	-1.51064e-06	0.490765	-0.133789	0.490765	0.962402	0.490765	-0.191406	0.490765	-14.3902	0.490765	-0.365854	0.490765	-2.43902
0.491559	-8.56031e-06	0.491559	-0.134766	0.491559	0.966309	0.491559	-0.192871	0.491559	-14.5122	0.491559	-0.304878	0.491559	-2.5
0.492353	-2.03098e-05	0.492353	-0.131836	0.492353	0.965332	0.492353	-0.196289	0.492353	-14.7561	0.492353	-0.304878	0.492353	-2.5
0.493147	-2.73594e-05	0.493147	-0.132812	0.493147	0.964355	0.493147	-0.198242	0.493147	-14.6951	0.493147	0.243902	0.493147	-2.56098
0.493941	-2.76951e-05	0.493941	-0.133789	0.493941	0.961426	0.493941	-0.194336	0.493941	-14.2683	0.493941	0.792683	0.493941	-2.5
0.494735	-2.01419e-05	0.494735	-0.138184	0.494735	0.960449	0.494735	-0.193848	0.494735	-14.0854	0.494735	0.914634	0.494735	-2.56098
0.495529	-2.75273e-05	0.495529	-0.13916	0.495529	0.962891	0.495529	-0.192383	0.495529	-14.3902	0.495529	0.670732	0.495529	-2.80488
0.496324	-3.64233e-05	0.496324	-0.143555	0.496324	0.963867	0.496324	-0.193359	0.496324	-14.6951	0.496324	0.609756	0.496324	-2.68293
0.497118	-4.98512e-05	0.497118	-0.14209	0.497118	0.961914	0.497118	-0.188477	0.497118	-14.6341	0.497118	0.670732	0.497118	-2.56098
0.497912	-5.13619e-05	0.497912	-0.14209	0.497912	0.962402	0.497912	-0.190918	0.497912	-14.4512	0.497912	0.426829	0.497912	-2.62195
0.498706	-3.6759e-05	0.498706	-0.145508	0.498706	0.961426	0.498706	-0.190918	0.498706	-14.6341	0.498706	0.0609756	0.498706	-2.68293
0.4995	-2.90379e-05	0.4995	-0.14502	0.4995	0.959473	0.4995	-0.194336	0.4995	-14.8171	0.4995	-0.304878	0.4995	-2.43902
0.500294	-1.71206e-05	0.500294	-0.146484	0.500294	0.957031	0.500294	-0.195801	0.500294	-15.061	0.500294	-0.609756	0.500294	-2.2561
0.501088	-1.2253e-05	0.501088	-0.143066	0.501088	0.958496	0.501088	-0.193359	0.501088	-14.878	0.501088	-0.853659	0.501088	-2.56098
0.501882	2.18204e-06	0.501882	-0.141113	0.501882	0.961914	0.501882	-0.195312	0.501882	-14.878	0.501882	-0.792683	0.501882	-2.43902
0.502676	2.24918e-05	0.502676	-0.138184	0.502676	0.960449	0.502676	-0.194824	0.502676	-15	0.502676	-0.548781	0.502676	-2.56098
0.503471	3.27306e-05	0.503471	-0.13916	0.503471	0.95752	0.503471	-0.190918	0.503471	-15.122	0.503471	-0.487805	0.503471	-2.43902
0.504265	4.0116e-05	0.504265	-0.137695	0.504265	0.962891	0.504265	-0.190918	0.504265	-15.061	0.504265	-0.487805	0.504265	-2.43902
0.505059	4.63264e-05	0.505059	-0.143555	0.505059	0.960938	0.505059	-0.189941	0.505059	-15.2439	0.505059	-0.487805	0.505059	-2.31707
0.505853	4.17945e-05	0.505853	-0.141602	0.505853	0.960449	0.505853	-0.189941	0.505853	-15.2439	0.505853	-0.487805	0.505853	-2.2561
0.506647	4.7837e-05	0.506647	-0.138672	0.506647	0.959961	0.506647	-0.19043	0.506647	-15.1829	0.506647	-0.121951	0.506647	-2.37805
0.507441	4.68299e-05	0.507441	-0.142578	0.507441	0.961914	0.507441	-0.187012	0.507441	-15.061	0.507441	-0.182927	0.507441	-2.43902
0.508235	4.49836e-05	0.508235	-0.146973	0.508235	0.958008	0.508235	-0.185547	0.508235	-15	0.508235	-0.304878	0.508235	-2.31707
0.509029	3.02129e-05	0.509029	-0.14502	0.509029	0.960449	0.509029	-0.188477	0.509029	-14.878	0.509029	-0.731707	0.509029	-2.19512
0.509824	1.74563e-05	0.509824	-0.144531	0.509824	0.960938	0.509824	-0.186035	0.509824	-14.878	0.509824	-0.792683	0.509824	-2.07317
0.510618	1.62814e-05	0.510618	-0.146973	0.510618	0.959961	0.510618	-0.185059	0.510618	-14.6341	0.510618	-0.548781	0.510618	-2.07317
0.511412	1.84634e-06	0.511412	-0.14209	0.511412	0.959961	0.511412	-0.187012	0.511412	-14.6951	0.511412	-0.97561	0.511412	-2.13415
0.512206	-7.38537e-06	0.512206	-0.145508	0.512206	0.958984	0.512206	-0.185059	0.512206	-14.878	0.512206	-0.670732	0.512206	-1.89024
0.513	-1.09102e-05	0.513	-0.139648	0.513	0.961426	0.513	-0.183594	0.513	-14.8171	0.513	-0.792683	0.513	-1.82927
0.513794	-1.96384e-05	0.513794	-0.138184	0.513794	0.962402	0.513794	-0.183594	0.513794	-14.6951	0.513794	-0.670732	0.513794	-1.95122
0.514588	-2.71916e-05	0.514588	-0.141602	0.514588	0.959473	0.514588	-0.18457	0.514588	-15.061	0.514588	-0.731707	0.514588	-1.95122
0.515382	-2.83665e-05	0.515382	-0.139648	0.515382	0.959473	0.515382	-0.186523	0.515382	-15.2439	0.515382	-0.731707	0.515382	-2.07317
0.516176	-3.23949e-05	0.516176	-0.138184	0.516176	0.959473	0.516176	-0.185059	0.516176	-14.6341	0.516176	-0.548781	0.516176	-2.13415
0.516971	-4.04517e-05	0.516971	-0.133789	0.516971	0.960449	0.516971	-0.183594	0.516971	-14.4512	0.516971	-0.609756	0.516971	-1.95122
0.517765	-5.38796e-05	0.517765	-0.134277	0.517765	0.960449	0.517765	-0.183105	0.517765	-14.6341	0.517765	-0.426829	0.517765	-2.13415
0.518559	-5.32082e-05	0.518559	-0.134277	0.518559	0.958984	0.518559	-0.183105	0.518559	-14.3902	0.518559	-0.487805	0.518559	-1.95122
0.519353	-4.0116e-05	0.519353	-0.132812	0.519353	0.958008	0.519353	-0.186035	0.519353	-14.3293	0.519353	-0.548781	0.519353	-1.95122
0.520147	-3.40734e-05	0.520147	-0.13623	0.520147	0.960938	0.520147	-0.184082	0.520147	-14.2683	0.520147	-0.731707	0.520147	-2.0122
0.520941	-2.70237e-05	0.520941	-0.138672	0.520941	0.959473	0.520941	-0.185547	0.520941	-14.2683	0.520941	-0.548781	0.520941	-1.89024
0.521735	-1.27565e-05	0.521735	-0.135742	0.521735	0.963867	0.521735	-0.181641	0.521735	-13.9024	0.521735	-0.670732	0.521735	-2.07317
0.522529	4.69978e-06	0.522529	-0.138184	0.522529	0.961426	0.522529	-0.185547	0.522529	-13.7805	0.522529	-0.731707	0.522529	-1.95122
0.523324	1.64492e-05	0.523324	-0.138672	0.523324	0.962402	0.523324	-0.183594	0.523324	-13.8415	0.523324	-0.97561	0.523324	-2.0122
0.524118	3.0045e-05	0.524118	-0.135742	0.524118	0.961426	0.524118	-0.183594	0.524118	-13.9024	0.524118	-1.09756	0.524118	-1.76829
0.524912	3.07164e-05	0.524912	-0.136719	0.524912	0.963379	0.524912	-0.183594	0.524912	-14.0244	0.524912	-1.09756	0.524912	-1.89024
0.525706	3.44091e-05	0.525706	-0.138672	0.525706	0.960938	0.525706	-0.188965	0.525706	-14.1463	0.525706	-1.03659	0.525706	-1.70732
0.5265	4.33051e-05	0.5265	-0.13916	0.5265	0.959473	0.5265	-0.1875	0.5265	-14.0244	0.5265	-1.15854	0.5265	-1.82927
0.527294	4.73335e-05	0.527294	-0.142578	0.527294	0.960449	0.527294	-0.190918	0.527294	-13.8415	0.527294	-1.15854	0.527294	-1.64634
0.528088	4.41444e-05	0.528088	-0.141113	0.528088	0.962402	0.528088	-0.189453	0.528088	-13.8415	0.528088	-1.34146	0.528088	-1.76829
0.528882	3.13878e-05	0.528882	-0.140625	0.528882	0.961914	0.528882	-0.19043	0.528882	-13.9024	0.528882	-1.34146	0.528882	-1.76829
0.529676	2.6688e-05	0.529676	-0.13916	0.529676	0.961914	0.529676	-0.189941	0.529676	-13.9634	0.529676	-1.34146	0.529676	-1.76829
0.530471	1.05745e-05	0.530471	-0.137695	0.530471	0.964355	0.530471	-0.189453	0.530471	-13.7805	0.530471	-1.76829	0.530471	-1.76829
0.531265	-5.53903e-06	0.531265	-0.138672	0.531265	0.961914	0.531265	-0.188477	0.531265	-13.8415	0.531265	-1.76829	0.531265	-1.70732
0.532059	-9.73526e-06	0.532059	-0.13623	0.532059	0.960938	0.532059	-0.188965	0.532059	-13.9634	0.532059	-1.70732	0.532059	-1.64634
0.532853	-1.2253e-05	0.532853	-0.134277	0.532853	0.962402	0.532853	-0.186523	0.532853	-14.0854	0.532853	-1.95122	0.532853	-1.58537
0.533647	-1.14137e-05	0.533647	-0.133301	0.533647	0.961426	0.533647	-0.185547	0.533647	-14.0854	0.533647	-1.89024	0.533647	-1.46341
0.534441	-2.03098e-05	0.534441	-0.133301	0.534441	0.960938	0.534441	-0.18457	0.534441	-13.9634	0.534441	-2.13415	0.534441	-1.64634
0.535235	-2.16526e-05	0.535235	-0.134277	0.535235	0.964355	0.535235	-0.181641	0.535235	-13.8415	0.535235	-2.31707	0.535235	-1.64634
0.536029	-3.03807e-05	0.536029	-0.134766	0.536029	0.963379	0.536029	-0.180664	0.536029	-13.9024	0.536029	-2.31707	0.536029	-1.52439
0.536824	-4.75013e-05	0.536824	-0.132324	0.536824	0.962891	0.536824	-0.18457	0.536824	-13.9634	0.536824	-2.5	0.536824	-1.52439
0.537618	-5.92508e-05	0.537618	-0.135254	0.537618	0.961426	0.537618	-0.186035	0.537618	-13.9634	0.537618	-2.19512	0.537618	-1.64634
0.538412	-5.52224e-05	0.538412	-0.132324	0.538412	0.957031	0.538412	-0.186035	0.538412	-13.6585	0.538412	-2.19512	0.538412	-1.58537
0.539206	-4.3473e-05	0.539206	-0.132812	0.539206	0.960938	0.539206	-0.186523	0.539206	-13.3537	0.539206	-2.43902	0.539206	-1.58537
0.54	-3.70947e-05	0.54	-0.131348	0.54	0.964844	0.54	-0.183105	0.54	-13.2317	0.54	-2.43902	0.54	-1.64634
0.540794	-2.03098e-05	0.540794	-0.128906	0.540794	0.965332	0.540794	-0.181641	0.540794	-13.4146	0.540794	-2.5	0.540794	-1.76829
0.541588	-1.67849e-07	0.541588	-0.129395	0.541588	0.963867	0.541588	-0.182617	0.541588	-13.4146	0.541588	-2.62195	0.541588	-1.76829
0.542382	8.39246e-06	0.542382	-0.12793	0.542382	0.95752	0.542382	-0.183594	0.542382	-12.9268	0.542382	-2.56098	0.542382	-1.70732
0.543176	2.3331e-05	0.543176	-0.126953	0.543176	0.964844	0.543176	-0.186035	0.543176	-12.9268	0.543176	-2.5	0.543176	-1.70732
0.543971	3.20592e-05	0.543971	-0.125977	0.543971	0.966309	0.543971	-0.18457	0.543971	-13.2317	0.543971	-2.07317	0.543971	-1.76829
0.544765	3.59197e-05	0.544765	-0.129395	0.544765	0.965332	0.544765	-0.183105	0.544765	-13.2927	0.544765	-1.95122	0.544765	-1.82927
0.545559	3.3402e-05	0.545559	-0.127441	0.545559	0.964355	0.545559	-0.182129	0.545559	-13.1707	0.545559	-1.89024	0.545559	-1.82927
0.546353	3.91089e-05	0.546353	-0.124512	0.546353	0.962891	0.546353	-0.183594	0.546353	-13.1707	0.546353	-1.95122	0.546353	-2.0122
0.547147	3.94446e-05	0.547147	-0.131836	0.547147	0.962402	0.547147	-0.181641	0.547147	-13.0488	0.547147	-1.52439	0.547147	-2.0122
0.547941	3.27306e-05	0.547941	-0.133789	0.547941	0.965332	0.547941	-0.179688	0.547941	-13.1098	0.547941	-1.58537	0.547941	-2.07317
0.548735	3.40734e-05	0.548735	-0.131348	0.548735	0.961914	0.548735	-0.180664	0.548735	-12.9878	0.548735	-1.89024	0.548735	-2.0122
0.549529	2.18204e-05	0.549529	-0.135742	0.549529	0.962402	0.549529	-0.179688	0.549529	-12.9268	0.549529	-2.07317	0.549529	-2.07317
0.550324	1.35958e-05	0.550324	-0.130371	0.550324	0.966797	0.550324	-0.182129	0.550324	-12.8049	0.550324	-2.19512	0.550324	-2.13415
0.551118	6.88182e-06	0.551118	-0.128418	0.551118	0.964355	0.551118	-0.186035	0.551118	-12.9268	0.551118	-2.13415	0.551118	-1.89024
0.551912	-3.52483e-06	0.551912	-0.125	0.551912	0.963867	0.551912	-0.191895	0.551912	-13.0488	0.551912	-2.07317	0.551912	-1.95122
0.552706	-1.15816e-05	0.552706	-0.125977	0.552706	0.961914	0.552706	-0.187988	0.552706	-12.9268	0.552706	-1.95122	0.552706	-2.07317
0.5535	-1.52743e-05	0.5535	-0.129395	0.5535	0.962402	0.5535	-0.187988	0.5535	-12.6829	0.5535	-1.64634	0.5535	-2.13415
0.554294	-2.36667e-05	0.554294	-0.129883	0.554294	0.961914	0.554294	-0.189941	0.554294	-12.7439	0.554294	-1.70732	0.554294	-2.13415
0.555088	-3.30663e-05	0.555088	-0.130371	0.555088	0.961914	0.555088	-0.192871	0.555088	-12.9878	0.555088	-1.76829	0.555088	-2.07317
0.555882	-3.57519e-05	0.555882	-0.125977	0.555882	0.961426	0.555882	-0.19043	0.555882	-13.2317	0.555882	-1.64634	0.555882	-2.13415
0.556676	-4.43122e-05	0.556676	-0.131348	0.556676	0.962891	0.556676	-0.193848	0.556676	-13.0488	0.556676	-1.70732	0.556676	-2.07317
0.557471	-4.81727e-05	0.557471	-0.133789	0.557471	0.959961	0.557471	-0.190918	0.557471	-12.6829	0.557471	-1.89024	0.557471	-2.13415
0.558265	-5.08583e-05	0.558265	-0.129883	0.558265	0.964844	0.558265	-0.191406	0.558265	-12.8659	0.558265	-2.0122	0.558265	-2.19512
0.559059	-3.74304e-05	0.559059	-0.125488	0.559059	0.96582	0.559059	-0.192383	0.559059	-12.9268	0.559059	-1.82927	0.559059	-2.19512
0.559853	-2.23239e-05	0.559853	-0.12793	0.559853	0.964844	0.559853	-0.192383	0.559853	-12.9878	0.559853	-1.76829	0.559853	-2.2561
0.560647	-1.91348e-05	0.560647	-0.166016	0.560647	-0.995605	0.560647	-0.145508	0.560647	-0.853659	0.560647	-6.28049	0.560647	1.76829
0.561441	-1.12459e-05	0.561441	-0.166992	0.561441	-0.995605	0.561441	-0.141602	0.561441	-0.853659	0.561441	-6.40244	0.561441	1.64634
0.562235	9.23171e-06	0.562235	-0.123535	0.562235	0.962891	0.562235	-0.191895	0.562235	-13.1707	0.562235	-1.82927	0.562235	-2.37805
0.563029	2.4506e-05	0.563029	-0.126465	0.563029	0.968262	0.563029	-0.191406	0.563029	-13.2927	0.563029	-1.82927	0.563029	-2.31707
0.563824	2.70237e-05	0.563824	-0.126465	0.563824	0.965332	0.563824	-0.19043	0.563824	-13.4146	0.563824	-1.82927	0.563824	-2.43902
0.564618	3.81018e-05	0.564618	-0.12793	0.564618	0.961426	0.564618	-0.188965	0.564618	-13.2317	0.564618	-1.34146	0.564618	-2.43902
0.565412	4.31373e-05	0.565412	-0.131348	0.565412	0.962402	0.565412	-0.192871	0.565412	-13.2927	0.565412	-1.28049	0.565412	-2.43902
0.566206	3.91089e-05	0.566206	-0.127441	0.566206	0.962891	0.566206	-0.192871	0.566206	-13.5366	0.566206	-1.40244	0.566206	-2.56098
0.567	4.26337e-05	0.567	0	0.567	0	0.567	0	0.567	0	0.567	0	0.567	0
0.567794	4.0116e-05	0.567794	0	0.567794	0	0.567794	0	0.567794	0	0.567794	0	0.567794	0
0.568588	2.93736e-05	0.568588	-0.132324	0.568588	0.960938	0.568588	-0.190918	0.568588	-13.0488	0.568588	-1.46341	0.568588	-2.5
0.569382	2.13169e-05	0.569382	-0.133301	0.569382	0.961914	0.569382	-0.188965	0.569382	-13.2927	0.569382	-1.58537	0.569382	-2.68293
0.570176	1.25887e-05	0.570176	-0.131348	0.570176	0.961914	0.570176	-0.188965	0.570176	-13.2927	0.570176	-1.89024	0.570176	-2.56098
0.570971	4.19623e-06	0.570971	-0.128906	0.570971	0.963379	0.570971	-0.1875	0.570971	-13.3537	0.570971	-1.76829	0.570971	-2.43902
0.571765	-4.86763e-06	0.571765	-0.128906	0.571765	0.963867	0.571765	-0.186035	0.571765	-13.2317	0.571765	-1.64634	0.571765	-2.56098
0.572559	-1.46029e-05	0.572559	-0.125977	0.572559	0.963867	0.572559	-0.186523	0.572559	-12.9878	0.572559	-1.76829	0.572559	-2.62195
0.573353	-1.561e-05	0.573353	-0.125977	0.573353	0.96582	0.573353	-0.188965	0.573353	-12.9878	0.573353	-1.82927	0.573353	-2.5
0.574147	-2.26596e-05	0.574147	-0.124023	0.574147	0.966309	0.574147	-0.188477	0.574147	-13.1707	0.574147	-1.82927	0.574147	-2.5
0.574941	-3.03807e-05	0.574941	-0.121582	0.574941	0.966309	0.574941	-0.189941	0.574941	-13.4756	0.574941	-1.52439	0.574941	-2.5
0.575735	-2.60166e-05	0.575735	-0.123535	0.575735	0.961914	0.575735	-0.189941	0.575735	-13.2927	0.575735	-1.40244	0.575735	-2.56098
0.576529	-3.77661e-05	0.576529	-0.127441	0.576529	0.963379	0.576529	-0.19043	0.576529	-13.1098	0.576529	-1.15854	0.576529	-2.5
0.577323	-5.01869e-05	0.577323	-0.128906	0.577323	0.963867	0.577323	-0.194336	0.577323	-12.9878	0.577323	-0.853659	0.577323	-2.68293
0.578118	-4.33051e-05	0.578118	-0.132812	0.578118	0.96582	0.578118	-0.194336	0.578118	-13.4146	0.578118	-1.09756	0.578118	-2.5
0.578912	-4.07874e-05	0.578912	-0.128906	0.578912	0.965332	0.578912	-0.192871	0.578912	-13.4756	0.578912	-1.34146	0.578912	-2.43902
0.579706	-3.91089e-05	0.579706	-0.169434	0.579706	-0.994629	0.579706	-0.143066	0.579706	-1.52439	0.579706	-6.82927	0.579706	1.40244
0.5805	-1.69528e-05	0.5805	-0.171875	0.5805	-0.994141	0.5805	-0.142578	0.5805	-1.52439	0.5805	-6.89024	0.5805	1.40244
0.581294	1.67849e-07	0.581294	-0.174316	0.581294	-0.995605	0.581294	-0.14502	0.581294	-1.64634	0.581294	-6.58537	0.581294	1.40244
0.582088	6.37827e-06	0.582088	-0.17334	0.582088	-0.992676	0.582088	-0.141602	0.582088	-1.64634	0.582088	-6.95122	0.582088	1.28049
0.582882	1.59457e-05	0.582882	-0.175293	0.582882	-0.994629	0.582882	-0.13916	0.582882	-1.64634	0.582882	-7.0122	0.582882	1.21951
0.583676	3.3402e-05	0.583676	-0.175293	0.583676	-0.991699	0.583676	-0.141113	0.583676	-1.52439	0.583676	-7.19512	0.583676	0.97561
0.584471	4.17945e-05	0.584471	-0.175781	0.584471	-0.992188	0.584471	-0.143066	0.584471	-1.52439	0.584471	-7.56098	0.584471	0.792683
0.585265	3.62554e-05	0.585265	-0.17334	0.585265	-0.993164	0.585265	-0.140625	0.585265	-1.76829	0.585265	-7.43902	0.585265	0.731707
0.586059	3.84375e-05	0.586059	-0.12793	0.586059	0.964844	0.586059	-0.197266	0.586059	-13.7195	0.586059	-1.03659	0.586059	-2.7439
0.586853	4.24659e-05	0.586853	-0.128418	0.586853	0.966797	0.586853	-0.194336	0.586853	-13.9634	0.586853	-1.09756	0.586853	-2.92683
0.587647	4.71656e-05	0.587647	-0.17334	0.587647	-0.996582	0.587647	-0.14502	0.587647	-2.0122	0.587647	-7.37805	0.587647	0.670732
0.588441	3.39055e-05	0.588441	-0.167969	0.588441	-0.995605	0.588441	-0.144043	0.588441	-2.0122	0.588441	-7.31707	0.588441	0.792683
0.589235	2.53452e-05	0.589235	-0.166504	0.589235	-0.995605	0.589235	-0.141113	0.589235	-2.13415	0.589235	-7.9878	0.589235	0.609756
0.590029	1.64492e-05	0.590029	-0.163574	0.590029	-0.995605	0.590029	-0.139648	0.590029	-2.2561	0.590029	-8.10976	0.590029	0.548781
0.590824	1.17494e-06	0.590824	-0.164551	0.590824	-0.99707	0.590824	-0.143066	0.590824	-2.2561	0.590824	-8.04878	0.590824	0.609756
0.591618	-5.70687e-06	0.591618	-0.165527	0.591618	-0.998047	0.591618	-0.143066	0.591618	-2.56098	0.591618	-8.17073	0.591618	0.609756
0.592412	-1.42672e-05	0.592412	-0.120605	0.592412	0.962891	0.592412	-0.19043	0.592412	-14.5732	0.592412	-0.426829	0.592412	-3.04878
0.593206	-1.86313e-05	0.593206	-0.121094	0.593206	0.961426	0.593206	-0.186035	0.593206	-14.7561	0.593206	-0.182927	0.593206	-3.23171
0.594	-2.29953e-05	0.594	-0.118652	0.594	0.960938	0.594	-0.188965	0.594	-14.3902	0.594	-0.0609756	0.594	-3.35366
0.594794	-2.43381e-05	0.594794	-0.119629	0.594794	0.965332	0.594794	-0.189941	0.594794	-14.1463	0.594794	0.609756	0.594794	-3.53659
0.595588	-3.30663e-05	0.595588	-0.117676	0.595588	0.962891	0.595588	-0.190918	0.595588	-14.939	0.595588	0.731707	0.595588	-3.29268
0.596382	-4.51514e-05	0.596382	-0.121094	0.596382	0.963867	0.596382	-0.190918	0.596382	-14.878	0.596382	0.914634	0.596382	-3.29268
0.597176	-5.33761e-05	0.597176	-0.125488	0.597176	0.968262	0.597176	-0.197266	0.597176	-14.5732	0.597176	1.58537	0.597176	-3.47561
0.597971	-5.85794e-05	0.597971	-0.128418	0.597971	0.963867	0.597971	-0.197266	0.597971	-15.4268	0.597971	1.34146	0.597971	-3.41463
0.598765	-4.61585e-05	0.598765	-0.12793	0.598765	0.962402	0.598765	-0.19043	0.598765	-15.6707	0.598765	0.97561	0.598765	-3.47561
0.599559	-3.17235e-05	0.599559	-0.125977	0.599559	0.958008	0.599559	-0.191895	0.599559	-14.878	0.599559	1.58537	0.599559	-3.65854
0.600353	-2.19883e-05	0.600353	-0.132324	0.600353	0.963379	0.600353	-0.189453	0.600353	-15.122	0.600353	1.46341	0.600353	-3.53659
0.601147	-1.35958e-05	0.601147	-0.134766	0.601147	0.965332	0.601147	-0.185547	0.601147	-14.939	0.601147	0.914634	0.601147	-3.47561
0.601941	-3.86053e-06	0.601941	-0.133789	0.601941	0.961426	0.601941	-0.185547	0.601941	-15.4268	0.601941	0.731707	0.601941	-3.41463
0.602735	1.51064e-05	0.602735	-0.138184	0.602735	0.963379	0.602735	-0.181152	0.602735	-15.061	0.602735	0.670732	0.602735	-3.35366
0.603529	2.50095e-05	0.603529	-0.13916	0.603529	0.963867	0.603529	-0.187988	0.603529	-15.3049	0.603529	0.853659	0.603529	-3.41463
0.604324	2.80308e-05	0.604324	-0.143066	0.604324	0.962891	0.604324	-0.182617	0.604324	-15.6098	0.604324	0.609756	0.604324	-3.10976
0.605118	3.6759e-05	0.605118	-0.144043	0.605118	0.960938	0.605118	-0.184082	0.605118	-15.2439	0.605118	0.365854	0.605118	-3.10976
0.605912	3.60876e-05	0.605912	-0.143555	0.605912	0.960938	0.605912	-0.1875	0.605912	-14.939	0.605912	0.121951	0.605912	-3.29268
0.606706	3.96124e-05	0.606706	-0.146484	0.606706	0.958984	0.606706	-0.181641	0.606706	-15.2439	0.606706	0	0.606706	-3.10976
0.6075	4.21302e-05	0.6075	-0.141602	0.6075	0.959961	0.6075	-0.182617	0.6075	-14.7561	0.6075	-0.792683	0.6075	-3.04878
0.608294	3.54162e-05	0.608294	-0.155273	0.608294	-0.993164	0.608294	-0.151855	0.608294	-2.0122	0.608294	-7.2561	0.608294	0.487805
0.609088	1.8967e-05	0.609088	-0.161621	0.609088	-0.99707	0.609088	-0.152832	0.609088	-1.95122	0.609088	-7.31707	0.609088	0.792683
0.609882	1.49386e-05	0.609882	-0.137207	0.609882	0.960938	0.609882	-0.179688	0.609882	-14.939	0.609882	-1.21951	0.609882	-2.9878
0.610676	4.53193e-06	0.610676	-0.130859	0.610676	0.959473	0.610676	-0.177734	0.610676	-14.2073	0.610676	-1.34146	0.610676	-2.86585
0.611471	-5.87472e-06	0.611471	-0.132812	0.611471	0.965332	0.611471	-0.180664	0.611471	-13.6585	0.611471	-1.03659	0.611471	-2.92683
0.612265	-1.25887e-05	0.612265	-0.132812	0.612265	0.966309	0.612265	-0.181641	0.612265	-14.4512	0.612265	-0.853659	0.612265	-2.68293
0.613059	-1.561e-05	0.613059	-0.131836	0.613059	0.962891	0.613059	-0.182129	0.613059	-14.8171	0.613059	-0.792683	0.613059	-2.56098
0.613853	-1.67849e-05	0.613853	-0.131836	0.613853	0.959473	0.613853	-0.183594	0.613853	-14.0854	0.613853	-0.792683	0.613853	-2.7439
0.614647	-1.82956e-05	0.614647	-0.128906	0.614647	0.960938	0.614647	-0.183594	0.614647	-13.7195	0.614647	-1.09756	0.614647	-2.7439
0.615441	-2.70237e-05	0.615441	-0.132324	0.615441	0.963379	0.615441	-0.186035	0.615441	-13.7805	0.615441	-1.40244	0.615441	-2.80488
0.616235	-3.82696e-05	0.616235	-0.133301	0.616235	0.963379	0.616235	-0.186523	0.616235	-13.9634	0.616235	-1.52439	0.616235	-2.68293
0.617029	-5.38796e-05	0.617029	-0.132324	0.617029	0.958496	0.617029	-0.182617	0.617029	-14.0244	0.617029	-1.52439	0.617029	-2.80488
0.617824	-6.1265e-05	0.617824	-0.126465	0.617824	0.958496	0.617824	-0.187012	0.617824	-13.9024	0.617824	-1.40244	0.617824	-2.7439
0.618618	-4.448e-05	0.618618	-0.126953	0.618618	0.961426	0.618618	-0.186035	0.618618	-14.0244	0.618618	-1.40244	0.618618	-2.62195
0.619412	-3.17235e-05	0.619412	0	0.619412	0	0.619412	0	0.619412	0	0.619412	0	0.619412	0
0.620206	-1.8967e-05	0.620206	0	0.620206	0	0.620206	0	0.620206	0	0.620206	0	0.620206	0
0.621	-3.35698e-06	0.621	-0.123535	0.621	0.961426	0.621	-0.181641	0.621	-13.4756	0.621	-0.97561	0.621	-2.86585
0.621794	2.85344e-06	0.621794	-0.123535	0.621794	0.963867	0.621794	-0.180176	0.621794	-13.7195	0.621794	-1.15854	0.621794	-2.9878
0.622588	1.02388e-05	0.622588	-0.118652	0.622588	0.963379	0.622588	-0.181152	0.622588	-13.9024	0.622588	-1.15854	0.622588	-2.9878
0.623382	2.76951e-05	0.623382	-0.12207	0.623382	0.962891	0.623382	-0.179199	0.623382	-13.7195	0.623382	-0.792683	0.623382	-2.92683
0.624176	4.12909e-05	0.624176	-0.124023	0.624176	0.963379	0.624176	-0.179199	0.624176	-13.5976	0.624176	-0.670732	0.624176	-3.04878
0.624971	4.63264e-05	0.624971	-0.124512	0.624971	0.964355	0.624971	-0.181152	0.624971	-13.5976	0.624971	-0.853659	0.624971	-3.04878
0.625765	3.81018e-05	0.625765	-0.124512	0.625765	0.964844	0.625765	-0.177734	0.625765	-13.7805	0.625765	-0.914634	0.625765	-3.17073
0.626559	4.11231e-05	0.626559	-0.127441	0.626559	0.962402	0.626559	-0.180176	0.626559	-13.3537	0.626559	-0.670732	0.626559	-3.17073
0.627353	4.24659e-05	0.627353	-0.126465	0.627353	0.960449	0.627353	-0.186035	0.627353	-13.1707	0.627353	-0.731707	0.627353	-3.10976
0.628147	3.37377e-05	0.628147	-0.127441	0.628147	0.964355	0.628147	-0.189941	0.628147	-13.1707	0.628147	-0.670732	0.628147	-3.23171
0.628941	2.90379e-05	0.628941	-0.124023	0.628941	0.96582	0.628941	-0.187988	0.628941	-13.5366	0.628941	-0.548781	0.628941	-3.35366
0.629735	2.97093e-05	0.629735	-0.126953	0.629735	0.962891	0.629735	-0.189453	0.629735	-13.8415	0.629735	-0.426829	0.629735	-3.23171
0.630529	1.86313e-05	0.630529	-0.127441	0.630529	0.962402	0.630529	-0.188477	0.630529	-13.4756	0.630529	-0.304878	0.630529	-3.29268
0.631324	3.86053e-06	0.631324	-0.12793	0.631324	0.963379	0.631324	-0.19043	0.631324	-13.1098	0.631324	-0.487805	0.631324	-3.35366
0.632118	-9.9031e-06	0.632118	-0.128418	0.632118	0.964844	0.632118	-0.189453	0.632118	-13.4756	0.632118	-0.548781	0.632118	-3.23171
0.632912	-1.62814e-05	0.632912	-0.12793	0.632912	0.963867	0.632912	-0.1875	0.632912	-13.7805	0.632912	-0.670732	0.632912	-3.35366
0.633706	-2.43381e-05	0.633706	-0.130371	0.633706	0.964844	0.633706	-0.185059	0.633706	-13.5366	0.633706	-0.609756	0.633706	-3.41463
0.6345	-2.83665e-05	0.6345	-0.133789	0.6345	0.965332	0.6345	-0.182617	0.6345	-13.2317	0.6345	-0.731707	0.6345	-3.53659
0.635294	-2.97093e-05	0.635294	-0.133301	0.635294	0.966797	0.635294	-0.183105	0.635294	-13.2927	0.635294	-1.21951	0.635294	-3.47561
0.636088	-4.21302e-05	0.636088	-0.131348	0.636088	0.965332	0.636088	-0.182617	0.636088	-13.5976	0.636088	-1.15854	0.636088	-3.35366
0.636882	-4.81727e-05	0.636882	-0.132812	0.636882	0.963867	0.636882	-0.187012	0.636882	-13.7195	0.636882	-0.97561	0.636882	-3.41463
0.637676	-5.01869e-05	0.637676	-0.126465	0.637676	0.964844	0.637676	-0.185059	0.637676	-13.1707	0.637676	-0.853659	0.637676	-3.29268
0.638471	-4.17945e-05	0.638471	-0.129883	0.638471	0.96582	0.638471	-0.1875	0.638471	-13.2927	0.638471	-0.914634	0.638471	-3.29268
0.639265	-3.28984e-05	0.639265	-0.129395	0.639265	0.962402	0.639265	-0.186035	0.639265	-13.3537	0.639265	-1.15854	0.639265	-3.41463
0.640059	-2.6688e-05	0.640059	-0.12793	0.640059	0.964355	0.640059	-0.186523	0.640059	-13.4756	0.640059	-0.97561	0.640059	-3.35366
0.640853	-1.32601e-05	0.640853	-0.129883	0.640853	0.961914	0.640853	-0.192871	0.640853	-13.2927	0.640853	-0.97561	0.640853	-3.35366
0.641647	-2.01419e-06	0.641647	-0.166016	0.641647	-0.99707	0.641647	-0.145508	0.641647	-1.95122	0.641647	-6.82927	0.641647	1.34146
0.642441	6.37827e-06	0.642441	-0.172852	0.642441	-0.996094	0.642441	-0.146973	0.642441	-1.89024	0.642441	-6.95122	0.642441	1.52439
0.643235	2.71916e-05	0.643235	-0.172363	0.643235	-0.996094	0.643235	-0.145508	0.643235	-1.64634	0.643235	-7.0122	0.643235	1.46341
0.644029	3.47448e-05	0.644029	-0.16748	0.644029	-0.994141	0.644029	-0.150879	0.644029	-1.70732	0.644029	-7.07317	0.644029	1.58537
0.644823	3.87732e-05	0.644823	-0.167969	0.644823	-0.993164	0.644823	-0.146973	0.644823	-1.82927	0.644823	-7.19512	0.644823	1.52439
0.645618	3.81018e-05	0.645618	-0.166016	0.645618	-0.995117	0.645618	-0.148926	0.645618	-1.89024	0.645618	-7.43902	0.645618	1.52439
0.646412	3.74304e-05	0.646412	-0.164551	0.646412	-0.998047	0.646412	-0.148438	0.646412	-1.95122	0.646412	-7.5	0.646412	1.46341
0.647206	4.12909e-05	0.647206	-0.164062	0.647206	-0.99707	0.647206	-0.147461	0.647206	-1.95122	0.647206	-7.19512	0.647206	1.34146
0.648	3.6759e-05	0.648	-0.166992	0.648	-0.994141	0.648	-0.151367	0.648	-1.76829	0.648	-7.07317	0.648	1.03659
0.648794	1.72885e-05	0.648794	-0.165527	0.648794	-0.993652	0.648794	-0.146973	0.648794	-1.95122	0.648794	-7.07317	0.648794	1.34146
0.649588	1.29244e-05	0.649588	-0.13623	0.649588	0.958984	0.649588	-0.19043	0.649588	-13.6585	0.649588	-1.09756	0.649588	-3.23171
0.650382	3.86053e-06	0.650382	-0.132324	0.650382	0.960449	0.650382	-0.186035	0.650382	-13.5366	0.650382	-0.97561	0.650382	-3.41463
0.651176	5.03548e-06	0.651176	0	0.651176	0	0.651176	0	0.651176	0	0.651176	0	0.651176	0
0.651971	-2.51774e-06	0.651971	0	0.651971	0	0.651971	0	0.651971	0	0.651971	0	0.651971	0
0.652765	-1.2253e-05	0.652765	-0.125977	0.652765	0.967773	0.652765	-0.188477	0.652765	-13.9024	0.652765	-0.914634	0.652765	-3.47561
0.653559	-2.06455e-05	0.653559	-0.127441	0.653559	0.964355	0.653559	-0.187012	0.653559	-13.9024	0.653559	-0.792683	0.653559	-3.47561
0.654353	-2.13169e-05	0.654353	0	0.654353	0	0.654353	0	0.654353	0	0.654353	0	0.654353	0
0.655147	-2.19883e-05	0.655147	0	0.655147	0	0.655147	0	0.655147	0	0.655147	0	0.655147	0
0.655941	-3.03807e-05	0.655941	0	0.655941	0	0.655941	0	0.655941	0	0.655941	0	0.655941	0
0.656735	-4.75013e-05	0.656735	0	0.656735	0	0.656735	0	0.656735	0	0.656735	0	0.656735	0
0.657529	-5.20333e-05	0.657529	-0.127441	0.657529	0.961426	0.657529	-0.186523	0.657529	-14.0244	0.657529	-0.548781	0.657529	-3.47561
0.658324	-4.21302e-05	0.658324	-0.128906	0.658324	0.961914	0.658324	-0.191895	0.658324	-13.9024	0.658324	-0.487805	0.658324	-3.41463
0.659118	-2.93736e-05	0.659118	-0.129883	0.659118	0.961426	0.659118	-0.189941	0.659118	-14.0854	0.659118	-0.609756	0.659118	-3.41463
0.659912	-2.55131e-05	0.659912	-0.129395	0.659912	0.962402	0.659912	-0.188477	0.659912	-13.7805	0.659912	-0.243902	0.659912	-3.53659
0.660706	-1.49386e-05	0.660706	-0.125488	0.660706	0.961914	0.660706	-0.188965	0.660706	-13.6585	0.660706	0	0.660706	-3.65854
0.6615	-5.70687e-06	0.6615	-0.127441	0.6615	0.966797	0.6615	-0.188477	0.6615	-13.9024	0.6615	0	0.6615	-3.65854
0.662294	1.10781e-05	0.662294	-0.126953	0.662294	0.965332	0.662294	-0.186523	0.662294	-13.9024	0.662294	0.304878	0.662294	-3.71951
0.663088	2.26596e-05	0.663088	-0.126953	0.663088	0.963379	0.663088	-0.1875	0.663088	-13.7195	0.663088	0.487805	0.663088	-3.71951
0.663882	3.10521e-05	0.663882	-0.125977	0.663882	0.965332	0.663882	-0.184082	0.663882	-13.6585	0.663882	0.487805	0.663882	-3.78049
0.664676	3.92767e-05	0.664676	-0.124512	0.664676	0.962402	0.664676	-0.184082	0.664676	-13.7195	0.664676	0.548781	0.664676	-3.84146
0.665471	4.21302e-05	0.665471	-0.123047	0.665471	0.964844	0.665471	-0.184082	0.665471	-13.6585	0.665471	0.548781	0.665471	-3.96341
0.666265	4.59907e-05	0.666265	-0.125	0.666265	0.964844	0.666265	-0.186523	0.666265	-13.7195	0.666265	0.548781	0.666265	-3.96341
0.667059	4.41444e-05	0.667059	-0.127441	0.667059	0.96582	0.667059	-0.188477	0.667059	-13.9634	0.667059	0.731707	0.667059	-3.90244
0.667853	4.76692e-05	0.667853	-0.126953	0.667853	0.963379	0.667853	-0.187012	0.667853	-14.0854	0.667853	0.731707	0.667853	-4.02439
0.668647	3.10521e-05	0.668647	-0.124512	0.668647	0.963867	0.668647	-0.188477	0.668647	-13.7805	0.668647	0.853659	0.668647	-4.26829
0.669441	1.52743e-05	0.669441	-0.125488	0.669441	0.964355	0.669441	-0.187012	0.669441	-13.4146	0.669441	0.914634	0.669441	-4.14634
0.670235	1.93027e-05	0.670235	-0.128906	0.670235	0.963867	0.670235	-0.185547	0.670235	-13.2927	0.670235	0.853659	0.670235	-4.20732
0.671029	1.02388e-05	0.671029	-0.127441	0.671029	0.967773	0.671029	-0.190918	0.671029	-13.5366	0.671029	0.609756	0.671029	-4.14634
0.671824	-1.67849e-06	0.671824	-0.127441	0.671824	0.96875	0.671824	-0.188965	0.671824	-14.0244	0.671824	0.548781	0.671824	-4.14634
0.672618	-7.55322e-06	0.672618	-0.125488	0.672618	0.964355	0.672618	-0.18457	0.672618	-14.2073	0.672618	0.609756	0.672618	-4.26829
0.673412	-2.60166e-05	0.673412	-0.126465	0.673412	0.963867	0.673412	-0.183594	0.673412	-14.1463	0.673412	1.03659	0.673412	-4.26829
0.674206	-2.73594e-05	0.674206	-0.126465	0.674206	0.963867	0.674206	-0.186035	0.674206	-13.7805	0.674206	2.19512	0.674206	-4.26829
0.675	-2.87022e-05	0.675	-0.130859	0.675	0.962402	0.675	-0.188477	0.675	-13.3537	0.675	3.10976	0.675	-4.63415
0.675794	-3.57519e-05	0.675794	-0.138184	0.675794	0.962402	0.675794	-0.181641	0.675794	-13.5366	0.675794	4.26829	0.675794	-4.7561
0.676588	-4.98512e-05	0.676588	-0.140137	0.676588	0.960938	0.676588	-0.177734	0.676588	-13.5976	0.676588	4.5122	0.676588	-4.39024
0.677382	-5.48867e-05	0.677382	-0.136719	0.677382	0.958008	0.677382	-0.179199	0.677382	-12.9878	0.677382	4.63415	0.677382	-4.5122
0.678176	-4.98512e-05	0.678176	-0.137207	0.678176	0.960938	0.678176	-0.177734	0.678176	-12.7439	0.678176	4.5122	0.678176	-4.7561
0.678971	-4.24659e-05	0.678971	-0.138672	0.678971	0.966309	0.678971	-0.170898	0.678971	-12.8049	0.678971	3.84146	0.678971	-4.69512
0.679765	-4.46479e-05	0.679765	-0.133301	0.679765	0.966309	0.679765	-0.173828	0.679765	-13.1098	0.679765	3.35366	0.679765	-4.5122
0.680559	-2.53452e-05	0.680559	-0.135254	0.680559	0.959961	0.680559	-0.181152	0.680559	-12.3171	0.680559	4.32927	0.680559	-4.5122
0.681353	-8.89601e-06	0.681353	-0.136719	0.681353	0.962402	0.681353	-0.196289	0.681353	-11.6463	0.681353	5.4878	0.681353	-4.7561
0.682147	-8.39246e-07	0.682147	-0.13623	0.682147	0.959473	0.682147	-0.193848	0.682147	-11.8902	0.682147	6.28049	0.682147	-4.81707
0.682941	9.9031e-06	0.682941	-0.134277	0.682941	0.95752	0.682941	-0.187988	0.682941	-11.5244	0.682941	5.12195	0.682941	-4.69512
0.683735	3.10521e-05	0.683735	-0.13623	0.683735	0.960938	0.683735	-0.186523	0.683735	-10.9146	0.683735	3.71951	0.683735	-4.7561
0.684529	3.52483e-05	0.684529	-0.138672	0.684529	0.963379	0.684529	-0.197266	0.684529	-11.5244	0.684529	3.17073	0.684529	-4.45122
0.685324	4.07874e-05	0.685324	-0.137207	0.685324	0.967773	0.685324	-0.192871	0.685324	-12.0122	0.685324	3.10976	0.685324	-4.5122
0.686118	3.75982e-05	0.686118	-0.132324	0.686118	0.961914	0.686118	-0.200195	0.686118	-12.1951	0.686118	3.29268	0.686118	-4.57317
0.686912	3.79339e-05	0.686912	-0.130859	0.686912	0.967285	0.686912	-0.195312	0.686912	-12.9268	0.686912	3.71951	0.686912	-4.81707
0.687706	3.82696e-05	0.687706	-0.125	0.687706	0.965332	0.687706	-0.211426	0.687706	-12.561	0.687706	3.41463	0.687706	-4.45122
0.6885	2.26596e-05	0.6885	-0.123535	0.6885	0.963379	0.6885	-0.210449	0.6885	-13.1098	0.6885	3.04878	0.6885	-4.45122
0.689294	1.12459e-05	0.689294	-0.129883	0.689294	0.961914	0.689294	-0.212402	0.689294	-12.6829	0.689294	2.92683	0.689294	-4.26829
0.690088	8.39246e-06	0.690088	-0.135742	0.690088	0.962891	0.690088	-0.205078	0.690088	-13.6585	0.690088	3.29268	0.690088	-4.69512
0.690882	-4.19623e-06	0.690882	-0.13916	0.690882	0.962891	0.690882	-0.201172	0.690882	-13.4146	0.690882	2.80488	0.690882	-4.57317
0.691676	-3.18914e-06	0.691676	-0.135742	0.691676	0.962891	0.691676	-0.197754	0.691676	-14.1463	0.691676	2.9878	0.691676	-4.63415
0.692471	1.67849e-06	0.692471	-0.135742	0.692471	0.962891	0.692471	-0.189941	0.692471	-14.4512	0.692471	2.5	0.692471	-4.57317
0.693265	-1.2253e-05	0.693265	-0.133789	0.693265	0.964355	0.693265	-0.192871	0.693265	-14.2683	0.693265	2.07317	0.693265	-4.69512
0.694059	-2.29953e-05	0.694059	-0.132324	0.694059	0.966309	0.694059	-0.201172	0.694059	-14.939	0.694059	2.2561	0.694059	-4.63415
0.694853	-2.03098e-05	0.694853	-0.130859	0.694853	0.962891	0.694853	-0.196289	0.694853	-15.3049	0.694853	1.82927	0.694853	-4.5122
0.695647	-2.6688e-05	0.695647	-0.126953	0.695647	0.959961	0.695647	-0.185059	0.695647	-14.939	0.695647	2.62195	0.695647	-4.57317
0.696441	-4.33051e-05	0.696441	-0.133789	0.696441	0.958984	0.696441	-0.190918	0.696441	-14.5732	0.696441	3.29268	0.696441	-4.87805
0.697235	-4.75013e-05	0.697235	-0.14209	0.697235	0.959473	0.697235	-0.196289	0.697235	-13.9024	0.697235	3.59756	0.697235	-4.81707
0.698029	-4.81727e-05	0.698029	-0.146973	0.698029	0.96582	0.698029	-0.190918	0.698029	-13.8415	0.698029	2.86585	0.698029	-4.81707
0.698824	-4.53193e-05	0.698824	-0.143555	0.698824	0.959961	0.698824	-0.186523	0.698824	-14.7561	0.698824	1.89024	0.698824	-4.69512
0.699618	-3.37377e-05	0.699618	-0.142578	0.699618	0.955566	0.699618	-0.18457	0.699618	-15.122	0.699618	1.52439	0.699618	-4.5122
0.700412	-1.86313e-05	0.700412	-0.140137	0.700412	0.955566	0.700412	-0.1875	0.700412	-14.2073	0.700412	1.64634	0.700412	-4.45122
0.701206	-5.53903e-06	0.701206	-0.137695	0.701206	0.957031	0.701206	-0.185547	0.701206	-13.7805	0.701206	1.52439	0.701206	-4.5122
0.702	3.86053e-06	0.702	-0.13623	0.702	0.959473	0.702	-0.184082	0.702	-14.0244	0.702	1.46341	0.702	-4.39024
0.702794	1.76242e-05	0.702794	-0.134277	0.702794	0.965332	0.702794	-0.183105	0.702794	-14.2073	0.702794	1.70732	0.702794	-4.45122
0.703588	2.71916e-05	0.703588	-0.137695	0.703588	0.961914	0.703588	-0.182129	0.703588	-13.9024	0.703588	2.0122	0.703588	-4.45122
0.704382	3.40734e-05	0.704382	-0.138672	0.704382	0.959473	0.704382	-0.183594	0.704382	-14.0854	0.704382	2.13415	0.704382	-4.45122
0.705176	4.0116e-05	0.705176	-0.144043	0.705176	0.961426	0.705176	-0.182617	0.705176	-14.0854	0.705176	1.82927	0.705176	-4.32927
0.705971	4.21302e-05	0.705971	-0.143555	0.705971	0.95752	0.705971	-0.186035	0.705971	-14.1463	0.705971	1.64634	0.705971	-4.39024
0.706765	3.77661e-05	0.706765	-0.139648	0.706765	0.95752	0.706765	-0.180176	0.706765	-13.3537	0.706765	2.13415	0.706765	-4.45122
0.707559	3.6759e-05	0.707559	-0.138184	0.707559	0.962891	0.707559	-0.183105	0.707559	-13.0488	0.707559	2.19512	0.707559	-4.57317
0.708353	3.10521e-05	0.708353	-0.140625	0.708353	0.962891	0.708353	-0.193848	0.708353	-13.7195	0.708353	1.70732	0.708353	-4.26829
0.709147	1.7792e-05	0.709147	-0.14209	0.709147	0.958984	0.709147	-0.191895	0.709147	-14.4512	0.709147	0.792683	0.709147	-4.14634
0.709941	1.12459e-05	0.709941	-0.133789	0.709941	0.957031	0.709941	-0.193848	0.709941	-14.0244	0.709941	1.15854	0.709941	-4.20732
0.710735	4.53193e-06	0.710735	-0.135742	0.710735	0.961426	0.710735	-0.200195	0.710735	-13.6585	0.710735	1.70732	0.710735	-4.26829
0.711529	2.18204e-06	0.711529	-0.136719	0.711529	0.960449	0.711529	-0.195801	0.711529	-14.2073	0.711529	1.64634	0.711529	-4.39024
0.712324	-6.21042e-06	0.712324	-0.13623	0.712324	0.959961	0.712324	-0.192383	0.712324	-14.3902	0.712324	1.82927	0.712324	-4.20732
0.713118	-1.66171e-05	0.713118	-0.14209	0.713118	0.963867	0.713118	-0.192383	0.713118	-14.3902	0.713118	1.70732	0.713118	-4.32927
0.713912	-2.18204e-05	0.713912	-0.144043	0.713912	0.960938	0.713912	-0.199219	0.713912	-14.2683	0.713912	1.70732	0.713912	-3.96341
0.714706	-2.71916e-05	0.714706	-0.144531	0.714706	0.961426	0.714706	-0.201172	0.714706	-14.6951	0.714706	1.58537	0.714706	-4.02439
0.7155	-2.90379e-05	0.7155	-0.148926	0.7155	0.959961	0.7155	-0.198242	0.7155	-14.3293	0.7155	1.34146	0.7155	-4.14634
0.716294	-4.7837e-05	0.716294	-0.146484	0.716294	0.960938	0.716294	-0.195801	0.716294	-14.4512	0.716294	1.03659	0.716294	-4.20732
0.717088	-6.56291e-05	0.717088	-0.141602	0.717088	0.961426	0.717088	-0.195801	0.717088	-14.8171	0.717088	0.853659	0.717088	-4.08537
0.717882	-6.83146e-05	0.717882	-0.141602	0.717882	0.960938	0.717882	-0.195312	0.717882	-14.5732	0.717882	0.853659	0.717882	-4.08537
0.718676	-4.41444e-05	0.718676	-0.138672	0.718676	0.95752	0.718676	-0.198242	0.718676	-14.4512	0.718676	0.914634	0.718676	-4.08537
0.719471	-3.49126e-05	0.719471	-0.137207	0.719471	0.960449	0.719471	-0.196777	0.719471	-14.6951	0.719471	0.914634	0.719471	-4.08537
0.720265	-3.10521e-05	0.720265	-0.136719	0.720265	0.961426	0.720265	-0.192383	0.720265	-14.8171	0.720265	1.15854	0.720265	-4.08537
0.721059	-7.55322e-06	0.721059	-0.135742	0.721059	0.959473	0.721059	-0.190918	0.721059	-14.6341	0.721059	1.09756	0.721059	-3.96341
0.721853	8.56031e-06	0.721853	-0.137695	0.721853	0.961426	0.721853	-0.191895	0.721853	-14.5732	0.721853	1.15854	0.721853	-4.20732
0.722647	1.86313e-05	0.722647	-0.138184	0.722647	0.960938	0.722647	-0.187012	0.722647	-14.6951	0.722647	1.03659	0.722647	-4.20732
0.723441	2.76951e-05	0.723441	-0.135254	0.723441	0.960449	0.723441	-0.186523	0.723441	-14.6341	0.723441	1.21951	0.723441	-4.02439
0.724235	4.51514e-05	0.724235	-0.128418	0.724235	0.960938	0.724235	-0.182617	0.724235	-14.6341	0.724235	1.58537	0.724235	-4.14634
0.725029	4.38087e-05	0.725029	-0.132324	0.725029	0.95752	0.725029	-0.179688	0.725029	-14.5732	0.725029	1.82927	0.725029	-4.32927
0.725824	4.3473e-05	0.725824	-0.134766	0.725824	0.960938	0.725824	-0.185059	0.725824	-14.6951	0.725824	2.0122	0.725824	-4.32927
0.726618	4.7837e-05	0.726618	-0.140625	0.726618	0.960938	0.726618	-0.181641	0.726618	-14.3293	0.726618	2.07317	0.726618	-4.20732
0.727412	4.31373e-05	0.727412	-0.14502	0.727412	0.961914	0.727412	-0.18457	0.727412	-14.2683	0.727412	1.95122	0.727412	-4.20732
0.728206	3.97803e-05	0.728206	-0.14209	0.728206	0.959473	0.728206	-0.1875	0.728206	-13.9634	0.728206	2.0122	0.728206	-4.20732
0.729	2.40024e-05	0.729	-0.144531	0.729	0.960938	0.729	-0.187012	0.729	-14.1463	0.729	1.76829	0.729	-4.45122
0.729794	1.7792e-05	0.729794	-0.145996	0.729794	0.960938	0.729794	-0.19043	0.729794	-13.8415	0.729794	1.64634	0.729794	-4.26829
0.730588	5.03548e-06	0.730588	-0.143066	0.730588	0.957031	0.730588	-0.188965	0.730588	-13.7195	0.730588	1.70732	0.730588	-4.45122
0.731382	6.71397e-07	0.731382	-0.146484	0.731382	0.959961	0.731382	-0.190918	0.731382	-13.4146	0.731382	1.52439	0.731382	-4.32927
0.732176	-6.88182e-06	0.732176	-0.14209	0.732176	0.963867	0.732176	-0.194824	0.732176	-13.6585	0.732176	1.28049	0.732176	-4.32927
0.732971	-1.32601e-05	0.732971	-0.145508	0.732971	0.95752	0.732971	-0.193359	0.732971	-13.6585	0.732971	1.46341	0.732971	-4.39024
0.733765	-2.4506e-05	0.733765	-0.145508	0.733765	0.95752	0.733765	-0.193359	0.733765	-13.1098	0.733765	1.34146	0.733765	-4.39024
0.734559	-2.43381e-05	0.734559	-0.146973	0.734559	0.960449	0.734559	-0.199707	0.734559	-13.4146	0.734559	1.46341	0.734559	-4.39024
0.735353	-2.29953e-05	0.735353	-0.144043	0.735353	0.963379	0.735353	-0.189941	0.735353	-13.5366	0.735353	1.03659	0.735353	-4.39024
0.736147	-3.57519e-05	0.736147	-0.143555	0.736147	0.962402	0.736147	-0.194824	0.736147	-13.9024	0.736147	0.914634	0.736147	-4.26829
0.736941	-4.24659e-05	0.736941	-0.144043	0.736941	0.960938	0.736941	-0.197754	0.736941	-13.9024	0.736941	1.28049	0.736941	-4.26829
0.737735	-4.98512e-05	0.737735	-0.143066	0.737735	0.961426	0.737735	-0.197266	0.737735	-13.7195	0.737735	1.28049	0.737735	-4.26829
0.738529	-5.05226e-05	0.738529	-0.143066	0.738529	0.964355	0.738529	-0.192383	0.738529	-14.2683	0.738529	1.34146	0.738529	-4.26829
0.739323	-4.19623e-05	0.739323	-0.140137	0.739323	0.960449	0.739323	-0.191895	0.739323	-14.5122	0.739323	1.58537	0.739323	-4.32927
0.740118	-2.43381e-05	0.740118	-0.140137	0.740118	0.960938	0.740118	-0.191895	0.740118	-14.2073	0.740118	1.46341	0.740118	-4.26829
0.740912	-5.53903e-06	0.740912	-0.139648	0.740912	0.967285	0.740912	-0.192383	0.740912	-13.8415	0.740912	1.34146	0.740912	-4.08537
0.741706	5.20333e-06	0.741706	-0.141602	0.741706	0.966797	0.741706	-0.192871	0.741706	-14.0244	0.741706	1.15854	0.741706	-4.02439
0.7425	1.86313e-05	0.7425	-0.138184	0.7425	0.962891	0.7425	-0.191895	0.7425	-14.6951	0.7425	1.21951	0.7425	-4.02439
0.743294	2.93736e-05	0.743294	-0.144043	0.743294	0.961914	0.743294	-0.190918	0.743294	-14.4512	0.743294	1.95122	0.743294	-4.02439
0.744088	3.27306e-05	0.744088	-0.148926	0.744088	0.961426	0.744088	-0.190918	0.744088	-14.2073	0.744088	1.89024	0.744088	-4.20732
0.744882	3.92767e-05	0.744882	-0.147461	0.744882	0.963867	0.744882	-0.188965	0.744882	-14.3902	0.744882	1.21951	0.744882	-4.14634
0.745676	3.84375e-05	0.745676	-0.14502	0.745676	0.960449	0.745676	-0.182617	0.745676	-14.3902	0.745676	1.15854	0.745676	-4.08537
0.746471	5.05226e-05	0.746471	-0.143555	0.746471	0.967285	0.746471	-0.180664	0.746471	-14.6341	0.746471	1.64634	0.746471	-4.14634
0.747265	4.9012e-05	0.747265	-0.146484	0.747265	0.963867	0.747265	-0.185059	0.747265	-14.6951	0.747265	1.70732	0.747265	-4.08537
0.748059	3.87732e-05	0.748059	-0.147949	0.748059	0.959961	0.748059	-0.191895	0.748059	-14.6951	0.748059	1.15854	0.748059	-3.84146
0.748853	3.17235e-05	0.748853	-0.143066	0.748853	0.959961	0.748853	-0.18457	0.748853	-14.5732	0.748853	1.34146	0.748853	-3.90244
0.749647	2.23239e-05	0.749647	-0.145508	0.749647	0.961914	0.749647	-0.182617	0.749647	-14.4512	0.749647	1.89024	0.749647	-4.08537
0.750441	8.56031e-06	0.750441	-0.149414	0.750441	0.959473	0.750441	-0.187988	0.750441	-14.0244	0.750441	2.07317	0.750441	-4.08537
0.751235	8.89601e-06	0.751235	-0.15332	0.751235	0.958984	0.751235	-0.189453	0.751235	-13.7805	0.751235	1.64634	0.751235	-4.08537
0.752029	-1.84634e-06	0.752029	-0.154785	0.752029	0.958008	0.752029	-0.1875	0.752029	-13.6585	0.752029	1.28049	0.752029	-3.96341
0.752824	-1.72885e-05	0.752824	-0.150879	0.752824	0.956543	0.752824	-0.186035	0.752824	-13.7805	0.752824	1.03659	0.752824	-3.90244
0.753618	-2.1149e-05	0.753618	-0.146973	0.753618	0.957031	0.753618	-0.182129	0.753618	-13.7195	0.753618	0.853659	0.753618	-3.65854
0.754412	-1.99741e-05	0.754412	-0.144531	0.754412	0.958496	0.754412	-0.183594	0.754412	-13.3537	0.754412	0.487805	0.754412	-3.90244
0.755206	-2.70237e-05	0.755206	-0.143555	0.755206	0.963379	0.755206	-0.1875	0.755206	-13.1098	0.755206	0.670732	0.755206	-3.96341
0.756	-4.11231e-05	0.756	-0.146484	0.756	0.963379	0.756	-0.191406	0.756	-13.8415	0.756	0.914634	0.756	-3.65854
0.756794	-4.71656e-05	0.756794	-0.150879	0.756794	0.960938	0.756794	-0.188477	0.756794	-14.4512	0.756794	1.09756	0.756794	-3.71951
0.757588	-5.38796e-05	0.757588	-0.155762	0.757588	0.953125	0.757588	-0.187012	0.757588	-14.0244	0.757588	0.792683	0.757588	-3.71951
0.758382	-4.46479e-05	0.758382	-0.15332	0.758382	0.952148	0.758382	-0.186035	0.758382	-13.1098	0.758382	-0.182927	0.758382	-3.71951
0.759176	-3.3402e-05	0.759176	-0.150391	0.759176	0.958496	0.759176	-0.186523	0.759176	-12.8049	0.759176	-0.731707	0.759176	-3.71951
0.759971	-2.70237e-05	0.759971	-0.141113	0.759971	0.966797	0.759971	-0.182617	0.759971	-13.2927	0.759971	-0.853659	0.759971	-3.78049
0.760765	-1.8967e-05	0.760765	-0.133789	0.760765	0.964844	0.760765	-0.186523	0.760765	-13.5366	0.760765	-0.731707	0.760765	-3.71951
0.761559	-9.23171e-06	0.761559	-0.132324	0.761559	0.965332	0.761559	-0.190918	0.761559	-13.7805	0.761559	0.182927	0.761559	-3.65854
0.762353	1.25887e-05	0.762353	-0.138184	0.762353	0.958984	0.762353	-0.192871	0.762353	-13.9024	0.762353	0.97561	0.762353	-3.71951
0.763147	2.90379e-05	0.763147	-0.14502	0.763147	0.961914	0.763147	-0.196777	0.763147	-13.7805	0.763147	0.914634	0.763147	-3.53659
0.763941	2.93736e-05	0.763941	-0.151855	0.763941	0.958984	0.763941	-0.198242	0.763941	-14.0854	0.763941	0.609756	0.763941	-3.53659
0.764735	3.40734e-05	0.764735	-0.157715	0.764735	0.954102	0.764735	-0.195801	0.764735	-14.2683	0.764735	0.548781	0.764735	-3.53659
0.765529	3.23949e-05	0.765529	-0.159668	0.765529	0.955566	0.765529	-0.194824	0.765529	-13.9634	0.765529	0.121951	0.765529	-3.41463
0.766324	3.57519e-05	0.766324	-0.159668	0.766324	0.960938	0.766324	-0.197266	0.766324	-13.5366	0.766324	-0.182927	0.766324	-3.53659
0.767118	3.44091e-05	0.767118	-0.156738	0.767118	0.964844	0.767118	-0.196289	0.767118	-13.7805	0.767118	-0.182927	0.767118	-3.41463
0.767912	2.90379e-05	0.767912	-0.155273	0.767912	0.959473	0.767912	-0.195801	0.767912	-14.2073	0.767912	-0.487805	0.767912	-3.47561
0.768706	2.48417e-05	0.768706	-0.149414	0.768706	0.95752	0.768706	-0.192383	0.768706	-14.2683	0.768706	-0.304878	0.768706	-3.29268
0.7695	1.96384e-05	0.7695	-0.143066	0.7695	0.960449	0.7695	-0.187988	0.7695	-13.9024	0.7695	-0.487805	0.7695	-3.41463
0.770294	1.04067e-05	0.770294	-0.140625	0.770294	0.964355	0.770294	-0.189453	0.770294	-13.7805	0.770294	-0.426829	0.770294	-3.23171
0.771088	1.0071e-06	0.771088	-0.138672	0.771088	0.964355	0.771088	-0.189453	0.771088	-14.0854	0.771088	-0.0609756	0.771088	-3.41463
0.771882	-8.39246e-06	0.771882	-0.141113	0.771882	0.965332	0.771882	-0.194824	0.771882	-14.5122	0.771882	0.304878	0.771882	-3.35366
0.772676	-1.82956e-05	0.772676	-0.143066	0.772676	0.957031	0.772676	-0.195801	0.772676	-14.4512	0.772676	0.243902	0.772676	-3.35366
0.773471	-1.49386e-05	0.773471	-0.146484	0.773471	0.960449	0.773471	-0.196289	0.773471	-14.2683	0.773471	-0.0609756	0.773471	-3.41463
0.774265	-2.56809e-05	0.774265	-0.143555	0.774265	0.958496	0.774265	-0.188477	0.774265	-14.0244	0.774265	-0.243902	0.774265	-3.29268
0.775059	-3.10521e-05	0.775059	-0.145996	0.775059	0.961914	0.775059	-0.189941	0.775059	-13.8415	0.775059	-0.182927	0.775059	-3.29268
0.775853	-3.03807e-05	0.775853	-0.145508	0.775853	0.961914	0.775853	-0.192383	0.775853	-13.9634	0.775853	0.0609756	0.775853	-3.23171
0.776647	-4.41444e-05	0.776647	-0.14209	0.776647	0.963379	0.776647	-0.194824	0.776647	-14.1463	0.776647	0.243902	0.776647	-3.53659
0.777441	-5.55581e-05	0.777441	-0.146484	0.777441	0.961426	0.777441	-0.1875	0.777441	-14.2683	0.777441	0.304878	0.777441	-3.41463
0.778235	-5.08583e-05	0.778235	-0.151367	0.778235	0.961914	0.778235	-0.187012	0.778235	-14.3293	0.778235	0.609756	0.778235	-3.17073
0.779029	-4.21302e-05	0.779029	-0.151367	0.779029	0.959961	0.779029	-0.186035	0.779029	-14.4512	0.779029	0.487805	0.779029	-3.35366
0.779824	-2.80308e-05	0.779824	-0.15332	0.779824	0.958496	0.779824	-0.19043	0.779824	-14.2073	0.779824	0.365854	0.779824	-3.35366
0.780618	-1.4435e-05	0.780618	-0.154297	0.780618	0.956543	0.780618	-0.187988	0.780618	-14.5122	0.780618	0.304878	0.780618	-3.17073
0.781412	-1.09102e-05	0.781412	-0.150879	0.781412	0.955566	0.781412	-0.1875	0.781412	-14.3902	0.781412	0.182927	0.781412	-3.10976
0.782206	3.86053e-06	0.782206	-0.149902	0.782206	0.958008	0.782206	-0.184082	0.782206	-14.3902	0.782206	0.121951	0.782206	-3.23171
0.783	2.80308e-05	0.783	-0.146484	0.783	0.961426	0.783	-0.181152	0.783	-13.9634	0.783	0	0.783	-3.17073
0.783794	4.3473e-05	0.783794	-0.146973	0.783794	0.962402	0.783794	-0.176758	0.783794	-13.9634	0.783794	0.182927	0.783794	-3.04878
0.784588	3.87732e-05	0.784588	-0.143555	0.784588	0.962891	0.784588	-0.18457	0.784588	-14.3293	0.784588	0.182927	0.784588	-3.04878
0.785382	3.79339e-05	0.785382	-0.146973	0.785382	0.960449	0.785382	-0.183105	0.785382	-14.0244	0.785382	0.426829	0.785382	-3.10976
0.786176	4.2298e-05	0.786176	-0.140625	0.786176	0.958496	0.786176	-0.181641	0.786176	-13.7195	0.786176	0.426829	0.786176	-3.17073
0.786971	4.81727e-05	0.786971	-0.13916	0.786971	0.960938	0.786971	-0.185547	0.786971	-13.6585	0.786971	0.304878	0.786971	-3.10976
0.787765	4.26337e-05	0.787765	-0.138672	0.787765	0.960938	0.787765	-0.187012	0.787765	-14.0244	0.787765	0.121951	0.787765	-2.9878
0.788559	2.85344e-05	0.788559	-0.143066	0.788559	0.962891	0.788559	-0.186035	0.788559	-14.0244	0.788559	0.426829	0.788559	-3.04878
0.789353	2.73594e-05	0.789353	-0.143066	0.789353	0.962402	0.789353	-0.187988	0.789353	-13.8415	0.789353	0.792683	0.789353	-3.10976
0.790147	9.23171e-06	0.790147	-0.143066	0.790147	0.960449	0.790147	-0.190918	0.790147	-13.9024	0.790147	0.731707	0.790147	-3.10976
0.790941	-4.19623e-06	0.790941	-0.14209	0.790941	0.961914	0.790941	-0.1875	0.790941	-13.7805	0.790941	0.792683	0.790941	-3.23171
0.791735	-6.54612e-06	0.791735	-0.150391	0.791735	0.961426	0.791735	-0.189453	0.791735	-13.5976	0.791735	0.731707	0.791735	-3.23171
0.792529	-1.46029e-05	0.792529	-0.147461	0.792529	0.960938	0.792529	-0.191406	0.792529	-13.7195	0.792529	0.609756	0.792529	-3.23171
0.793324	-1.69528e-05	0.793324	-0.150879	0.793324	0.962402	0.793324	-0.194336	0.793324	-14.2073	0.793324	0.426829	0.793324	-3.10976
0.794118	-1.86313e-05	0.794118	-0.148926	0.794118	0.958496	0.794118	-0.192871	0.794118	-13.9024	0.794118	0.365854	0.794118	-3.23171
0.794912	-2.16526e-05	0.794912	-0.152344	0.794912	0.957031	0.794912	-0.194336	0.794912	-13.4756	0.794912	0.487805	0.794912	-3.35366
0.795706	-2.19883e-05	0.795706	-0.15332	0.795706	0.958496	0.795706	-0.191406	0.795706	-13.5366	0.795706	0	0.795706	-3.17073
0.7965	-4.11231e-05	0.7965	-0.151855	0.7965	0.960938	0.7965	-0.1875	0.7965	-13.8415	0.7965	-0.304878	0.7965	-3.29268
0.797294	-5.20333e-05	0.797294	-0.147949	0.797294	0.955566	0.797294	-0.185059	0.797294	-13.5366	0.797294	-0.182927	0.797294	-3.17073
0.798088	-4.98512e-05	0.798088	-0.149902	0.798088	0.959961	0.798088	-0.188477	0.798088	-13.4146	0.798088	-0.243902	0.798088	-3.23171
0.798882	-4.7837e-05	0.798882	-0.147949	0.798882	0.962402	0.798882	-0.18457	0.798882	-13.7195	0.798882	-0.365854	0.798882	-3.23171
0.799676	-3.87732e-05	0.799676	-0.144531	0.799676	0.960449	0.799676	-0.1875	0.799676	-13.9024	0.799676	-0.365854	0.799676	-3.23171
0.800471	-1.69528e-05	0.800471	-0.141602	0.800471	0.961426	0.800471	-0.183105	0.800471	-13.7195	0.800471	-0.365854	0.800471	-3.04878
0.801265	-4.19623e-06	0.801265	-0.140625	0.801265	0.962402	0.801265	-0.186035	0.801265	-13.4756	0.801265	-0.182927	0.801265	-3.04878
0.802059	6.21042e-06	0.802059	-0.14209	0.802059	0.959961	0.802059	-0.185547	0.802059	-13.6585	0.802059	0	0.802059	-3.10976
0.802853	2.06455e-05	0.802853	-0.143555	0.802853	0.960449	0.802853	-0.188477	0.802853	-13.8415	0.802853	0.0609756	0.802853	-3.23171
0.803647	3.13878e-05	0.803647	-0.14502	0.803647	0.959473	0.803647	-0.190918	0.803647	-13.9634	0.803647	0.304878	0.803647	-3.17073
0.804441	3.37377e-05	0.804441	-0.144043	0.804441	0.959961	0.804441	-0.187012	0.804441	-14.0244	0.804441	0.426829	0.804441	-3.23171
0.805235	4.46479e-05	0.805235	-0.149902	0.805235	0.960449	0.805235	-0.185547	0.805235	-13.6585	0.805235	0.0609756	0.805235	-3.10976
0.806029	4.54871e-05	0.806029	-0.145996	0.806029	0.962402	0.806029	-0.190918	0.806029	-13.4756	0.806029	-0.0609756	0.806029	-3.17073
0.806823	4.14588e-05	0.806823	-0.146484	0.806823	0.959961	0.806823	-0.188965	0.806823	-13.5976	0.806823	0.0609756	0.806823	-3.23171
0.807618	4.29694e-05	0.807618	-0.141602	0.807618	0.958496	0.807618	-0.187012	0.807618	-13.4756	0.807618	0.182927	0.807618	-3.23171
0.808412	3.3402e-05	0.808412	-0.141602	0.808412	0.959961	0.808412	-0.186035	0.808412	-13.4146	0.808412	0.182927	0.808412	-3.17073
0.809206	2.50095e-05	0.809206	-0.137695	0.809206	0.960449	0.809206	-0.186035	0.809206	-13.6585	0.809206	0.365854	0.809206	-3.17073
0.81	1.40993e-05	0.81	-0.143555	0.81	0.958496	0.81	-0.183594	0.81	-13.7805	0.81	0.365854	0.81	-3.23171
0.810794	4.19623e-06	0.810794	-0.141113	0.810794	0.957031	0.810794	-0.180664	0.810794	-13.5976	0.810794	0.365854	0.810794	-3.29268
0.811588	-7.21752e-06	0.811588	-0.14209	0.811588	0.958984	0.811588	-0.183594	0.811588	-13.3537	0.811588	0.487805	0.811588	-3.29268
0.812382	-1.49386e-05	0.812382	-0.142578	0.812382	0.963379	0.812382	-0.186523	0.812382	-13.1098	0.812382	0.304878	0.812382	-3.10976
0.813176	-1.62814e-05	0.813176	-0.143555	0.813176	0.962402	0.813176	-0.183594	0.813176	-12.9878	0.813176	0.243902	0.813176	-3.29268
0.813971	-1.79599e-05	0.813971	-0.142578	0.813971	0.958984	0.813971	-0.183594	0.813971	-12.9878	0.813971	0.487805	0.813971	-3.23171
0.814765	-2.36667e-05	0.814765	-0.148926	0.814765	0.959961	0.814765	-0.185059	0.814765	-13.4146	0.814765	0.853659	0.814765	-3.41463
0.815559	-2.7863e-05	0.815559	-0.146973	0.815559	0.95752	0.815559	-0.1875	0.815559	-12.8659	0.815559	0.609756	0.815559	-3.29268
0.816353	-3.64233e-05	0.816353	-0.148926	0.816353	0.958008	0.816353	-0.187988	0.816353	-12.3171	0.816353	0.304878	0.816353	-3.23171
0.817147	-4.85084e-05	0.817147	-0.145996	0.817147	0.962891	0.817147	-0.190918	0.817147	-12.561	0.817147	0.243902	0.817147	-3.35366
0.817941	-5.74044e-05	0.817941	-0.14502	0.817941	0.962402	0.817941	-0.190918	0.817941	-13.0488	0.817941	0.304878	0.817941	-3.23171
0.818735	-4.48157e-05	0.818735	-0.14502	0.818735	0.960938	0.818735	-0.188965	0.818735	-12.8659	0.818735	0.548781	0.818735	-3.17073
0.819529	-3.81018e-05	0.819529	-0.147949	0.819529	0.956055	0.819529	-0.194336	0.819529	-12.9878	0.819529	0.487805	0.819529	-3.17073
0.820324	-2.26596e-05	0.820324	-0.151855	0.820324	0.958496	0.820324	-0.195801	0.820324	-12.9268	0.820324	0.0609756	0.820324	-3.29268
0.821118	-9.73526e-06	0.821118	-0.151367	0.821118	0.958984	0.821118	-0.189941	0.821118	-12.9878	0.821118	-0.243902	0.821118	-3.23171
0.821912	1.67849e-07	0.821912	-0.147949	0.821912	0.959473	0.821912	-0.188965	0.821912	-12.622	0.821912	-0.426829	0.821912	-3.10976
0.822706	1.39315e-05	0.822706	-0.147949	0.822706	0.958008	0.822706	-0.187012	0.822706	-12.561	0.822706	-0.548781	0.822706	-3.17073
0.8235	3.15557e-05	0.8235	-0.145996	0.8235	0.961914	0.8235	-0.193359	0.8235	-12.439	0.8235	-0.243902	0.8235	-3.10976
0.824294	3.74304e-05	0.824294	-0.145508	0.824294	0.962402	0.824294	-0.192383	0.824294	-12.6829	0.824294	0.121951	0.824294	-3.29268
0.825088	3.20592e-05	0.825088	-0.14502	0.825088	0.961914	0.825088	-0.1875	0.825088	-12.561	0.825088	0.182927	0.825088	-3.17073
0.825882	3.40734e-05	0.825882	-0.144531	0.825882	0.962891	0.825882	-0.19043	0.825882	-12.561	0.825882	0.426829	0.825882	-3.04878
0.826676	4.54871e-05	0.826676	-0.144531	0.826676	0.964844	0.826676	-0.190918	0.826676	-13.0488	0.826676	0.670732	0.826676	-3.23171
0.827471	4.59907e-05	0.827471	-0.154297	0.827471	0.960449	0.827471	-0.190918	0.827471	-13.2927	0.827471	0.731707	0.827471	-3.04878
0.828265	3.0045e-05	0.828265	-0.155273	0.828265	0.956543	0.828265	-0.194336	0.828265	-12.9878	0.828265	0.548781	0.828265	-3.23171
0.829059	2.6688e-05	0.829059	-0.157715	0.829059	0.958008	0.829059	-0.197266	0.829059	-12.622	0.829059	0.0609756	0.829059	-2.9878
0.829853	2.18204e-05	0.829853	-0.154297	0.829853	0.960449	0.829853	-0.198242	0.829853	-13.0488	0.829853	-0.0609756	0.829853	-3.17073
0.830647	8.89601e-06	0.830647	-0.150879	0.830647	0.960449	0.830647	-0.19043	0.830647	-12.8659	0.830647	-0.365854	0.830647	-2.9878
0.831441	-1.09102e-05	0.831441	-0.145508	0.831441	0.963867	0.831441	-0.19043	0.831441	-12.7439	0.831441	-0.304878	0.831441	-2.92683
0.832235	-1.4435e-05	0.832235	-0.141113	0.832235	0.964355	0.832235	-0.190918	0.832235	-12.8049	0.832235	-0.121951	0.832235	-2.9878
0.833029	-1.99741e-05	0.833029	-0.136719	0.833029	0.963379	0.833029	-0.189941	0.833029	-12.8659	0.833029	0.121951	0.833029	-2.80488
0.833824	-2.46738e-05	0.833824	-0.138184	0.833824	0.959473	0.833824	-0.190918	0.833824	-12.9878	0.833824	0.670732	0.833824	-2.7439
0.834618	-2.65202e-05	0.834618	-0.143555	0.834618	0.963379	0.834618	-0.189453	0.834618	-13.0488	0.834618	0.914634	0.834618	-2.86585
0.835412	-2.83665e-05	0.835412	-0.14502	0.835412	0.967773	0.835412	-0.18457	0.835412	-12.9878	0.835412	0.731707	0.835412	-2.86585
0.836206	-3.52483e-05	0.836206	-0.141602	0.836206	0.962402	0.836206	-0.189941	0.836206	-12.8659	0.836206	0.853659	0.836206	-2.7439
0.837	-4.81727e-05	0.837	-0.15918	0.837	0.955566	0.837	-0.1875	0.837	-13.5366	0.837	1.58537	0.837	-2.62195
0.837794	-5.58938e-05	0.837794	-0.160156	0.837794	0.955566	0.837794	-0.185059	0.837794	-12.2561	0.837794	1.34146	0.837794	-2.92683
0.838588	-5.05226e-05	0.838588	-0.166992	0.838588	0.964355	0.838588	-0.199707	0.838588	-12.9878	0.838588	0.426829	0.838588	-2.9878
0.839382	-4.41444e-05	0.839382	-0.162109	0.839382	0.955566	0.839382	-0.199707	0.839382	-14.0244	0.839382	-0.914634	0.839382	-2.43902
0.840176	-3.10521e-05	0.840176	-0.145996	0.840176	0.955566	0.840176	-0.189453	0.840176	-12.1951	0.840176	-1.34146	0.840176	-2.2561
0.840971	-1.29244e-05	0.840971	-0.142578	0.840971	0.958496	0.840971	-0.196289	0.840971	-11.5244	0.840971	-0.914634	0.840971	-2.68293
0.841765	-7.21752e-06	0.841765	-0.141602	0.841765	0.963379	0.841765	-0.196777	0.841765	-12.5	0.841765	-0.731707	0.841765	-2.86585
0.842559	-2.18204e-06	0.842559	-0.139648	0.842559	0.96582	0.842559	-0.193848	0.842559	-13.7195	0.842559	0.182927	0.842559	-2.56098
0.843353	1.52743e-05	0.843353	-0.142578	0.843353	0.955566	0.843353	-0.195801	0.843353	-13.1098	0.843353	0.548781	0.843353	-2.5
0.844147	2.92058e-05	0.844147	-0.146973	0.844147	0.959961	0.844147	-0.196289	0.844147	-12.378	0.844147	0.0609756	0.844147	-2.56098
0.844941	2.6688e-05	0.844941	-0.148926	0.844941	0.962891	0.844941	-0.206543	0.844941	-12.1341	0.844941	-0.243902	0.844941	-2.31707
0.845735	3.40734e-05	0.845735	-0.150879	0.845735	0.963867	0.845735	-0.196777	0.845735	-13.2927	0.845735	-0.365854	0.845735	-2.43902
0.846529	4.38087e-05	0.846529	-0.148438	0.846529	0.961426	0.846529	-0.196777	0.846529	-13.1707	0.846529	-0.0609756	0.846529	-2.56098
0.847324	4.19623e-05	0.847324	-0.148926	0.847324	0.963379	0.847324	-0.19873	0.847324	-13.2317	0.847324	0.487805	0.847324	-2.43902
0.848118	4.24659e-05	0.848118	-0.147461	0.848118	0.958984	0.848118	-0.200684	0.848118	-13.1098	0.848118	0.0609756	0.848118	-2.31707
0.848912	2.97093e-05	0.848912	-0.150391	0.848912	0.958008	0.848912	-0.204102	0.848912	-12.9878	0.848912	-0.304878	0.848912	-2.37805
0.849706	1.84634e-05	0.849706	-0.151367	0.849706	0.963379	0.849706	-0.20459	0.849706	-13.2317	0.849706	-0.426829	0.849706	-2.2561
0.8505	8.72816e-06	0.8505	-0.146973	0.8505	0.962402	0.8505	-0.197754	0.8505	-13.7805	0.8505	-0.304878	0.8505	-2.37805
0.851294	-1.84634e-06	0.851294	-0.143555	0.851294	0.958984	0.851294	-0.195312	0.851294	-13.7805	0.851294	0	0.851294	-2.19512
0.852088	-1.76242e-05	0.852088	-0.146973	0.852088	0.958984	0.852088	-0.197754	0.852088	-13.2317	0.852088	0	0.852088	-2.2561
0.852882	-2.19883e-05	0.852882	-0.149414	0.852882	0.959961	0.852882	-0.201172	0.852882	-13.2927	0.852882	-0.426829	0.852882	-2.19512
0.853676	-1.49386e-05	0.853676	-0.147461	0.853676	0.958496	0.853676	-0.200195	0.853676	-13.6585	0.853676	-0.426829	0.853676	-2.2561
0.854471	-1.10781e-05	0.854471	-0.144531	0.854471	0.958984	0.854471	-0.194824	0.854471	-13.5976	0.854471	-0.487805	0.854471	-2.37805
0.855265	-1.67849e-05	0.855265	-0.139648	0.855265	0.959473	0.855265	-0.194824	0.855265	-13.3537	0.855265	-0.609756	0.855265	-2.43902
0.856059	-3.10521e-05	0.856059	-0.140137	0.856059	0.961914	0.856059	-0.197754	0.856059	-13.4756	0.856059	-0.487805	0.856059	-2.2561
0.856853	-3.50805e-05	0.856853	-0.141602	0.856853	0.960449	0.856853	-0.196289	0.856853	-13.5976	0.856853	-0.182927	0.856853	-2.31707
0.857647	-3.8941e-05	0.857647	-0.143066	0.857647	0.959473	0.857647	-0.192383	0.857647	-13.7195	0.857647	-0.304878	0.857647	-2.13415
0.858441	-4.21302e-05	0.858441	-0.140137	0.858441	0.958496	0.858441	-0.191895	0.858441	-13.5366	0.858441	-0.304878	0.858441	-2.37805
0.859235	-3.62554e-05	0.859235	-0.143555	0.859235	0.960449	0.859235	-0.189453	0.859235	-13.5366	0.859235	-0.548781	0.859235	-2.5
0.860029	-2.43381e-05	0.860029	-0.143066	0.860029	0.961426	0.860029	-0.194824	0.860029	-13.5976	0.860029	-0.548781	0.860029	-2.31707
0.860824	-1.561e-05	0.860824	-0.142578	0.860824	0.958984	0.860824	-0.197266	0.860824	-13.4756	0.860824	-0.670732	0.860824	-2.37805
0.861618	-6.21042e-06	0.861618	-0.142578	0.861618	0.958496	0.861618	-0.197266	0.861618	-13.6585	0.861618	-0.487805	0.861618	-2.5
0.862412	5.87472e-06	0.862412	-0.14209	0.862412	0.961426	0.862412	-0.195801	0.862412	-13.7195	0.862412	-0.487805	0.862412	-2.43902
0.863206	1.42672e-05	0.863206	-0.143066	0.863206	0.958496	0.863206	-0.196777	0.863206	-13.5976	0.863206	-0.426829	0.863206	-2.43902
0.864	2.53452e-05	0.864	-0.146484	0.864	0.959473	0.864	-0.194824	0.864	-13.4756	0.864	-0.487805	0.864	-2.5
0.864794	3.3402e-05	0.864794	-0.148926	0.864794	0.960449	0.864794	-0.194824	0.864794	-13.7805	0.864794	-0.548781	0.864794	-2.31707
0.865588	3.6759e-05	0.865588	-0.146973	0.865588	0.958496	0.865588	-0.198242	0.865588	-14.0854	0.865588	-0.914634	0.865588	-2.37805
0.866382	3.97803e-05	0.866382	-0.143555	0.866382	0.959961	0.866382	-0.197754	0.866382	-13.9024	0.866382	-0.792683	0.866382	-2.2561
0.867176	4.46479e-05	0.867176	-0.144043	0.867176	0.960938	0.867176	-0.194824	0.867176	-13.5976	0.867176	-0.731707	0.867176	-2.37805
0.867971	4.71656e-05	0.867971	-0.143555	0.867971	0.962891	0.867971	-0.192383	0.867971	-13.6585	0.867971	-0.853659	0.867971	-2.62195
0.868765	3.72625e-05	0.868765	-0.140625	0.868765	0.959961	0.868765	-0.193359	0.868765	-13.9634	0.868765	-0.731707	0.868765	-2.56098
0.869559	2.31632e-05	0.869559	-0.140625	0.869559	0.958984	0.869559	-0.194824	0.869559	-13.6585	0.869559	-0.182927	0.869559	-2.56098
0.870353	1.94705e-05	0.870353	-0.140625	0.870353	0.960449	0.870353	-0.195801	0.870353	-13.6585	0.870353	-0.243902	0.870353	-2.43902
0.871147	1.51064e-05	0.871147	-0.142578	0.871147	0.958008	0.871147	-0.191406	0.871147	-13.5366	0.871147	-0.426829	0.871147	-2.56098
0.871941	-4.19623e-06	0.871941	-0.141602	0.871941	0.959473	0.871941	-0.19043	0.871941	-13.4756	0.871941	-0.426829	0.871941	-2.43902
0.872735	-1.02388e-05	0.872735	-0.144531	0.872735	0.961914	0.872735	-0.194824	0.872735	-13.2317	0.872735	0.0609756	0.872735	-2.62195
0.873529	-1.76242e-05	0.873529	-0.140625	0.873529	0.960449	0.873529	-0.195801	0.873529	-13.0488	0.873529	0.0609756	0.873529	-2.68293
0.874323	-1.96384e-05	0.874323	-0.13916	0.874323	0.960449	0.874323	-0.194824	0.874323	-13.3537	0.874323	-0.121951	0.874323	-2.62195
0.875118	-2.21561e-05	0.875118	-0.140137	0.875118	0.961914	0.875118	-0.192871	0.875118	-13.4146	0.875118	-0.182927	0.875118	-2.7439
0.875912	-3.32342e-05	0.875912	-0.13916	0.875912	0.961914	0.875912	-0.191895	0.875912	-13.4146	0.875912	-0.243902	0.875912	-2.62195
0.876706	-4.19623e-05	0.876706	-0.13916	0.876706	0.958008	0.876706	-0.195312	0.876706	-13.2317	0.876706	0	0.876706	-2.56098
0.8775	-5.38796e-05	0.8775	-0.143066	0.8775	0.960449	0.8775	-0.197754	0.8775	-13.4756	0.8775	0.121951	0.8775	-2.68293
0.878294	-5.22011e-05	0.878294	-0.142578	0.878294	0.958984	0.878294	-0.199707	0.878294	-13.6585	0.878294	0.121951	0.878294	-2.80488
0.879088	-4.53193e-05	0.879088	-0.144531	0.879088	0.958496	0.879088	-0.19873	0.879088	-13.5366	0.879088	-0.0609756	0.879088	-2.80488
0.879882	-3.52483e-05	0.879882	-0.145996	0.879882	0.959961	0.879882	-0.19873	0.879882	-13.3537	0.879882	-0.365854	0.879882	-2.68293
0.880676	-1.4435e-05	0.880676	-0.145996	0.880676	0.960938	0.880676	-0.193848	0.880676	-13.2927	0.880676	-0.548781	0.880676	-2.80488
0.881471	-1.0071e-06	0.881471	-0.141113	0.881471	0.960938	0.881471	-0.195312	0.881471	-13.2317	0.881471	-0.548781	0.881471	-2.7439
0.882265	9.06386e-06	0.882265	-0.137695	0.882265	0.958984	0.882265	-0.194336	0.882265	-13.0488	0.882265	-0.548781	0.882265	-2.68293
0.883059	2.73594e-05	0.883059	-0.136719	0.883059	0.961426	0.883059	-0.192871	0.883059	-12.9268	0.883059	-0.304878	0.883059	-2.80488
0.883853	3.94446e-05	0.883853	-0.138184	0.883853	0.962891	0.883853	-0.195801	0.883853	-13.1707	0.883853	-0.304878	0.883853	-2.7439
0.884647	3.94446e-05	0.884647	-0.13916	0.884647	0.959961	0.884647	-0.195312	0.884647	-13.1707	0.884647	-0.304878	0.884647	-2.62195
0.885441	3.3402e-05	0.885441	-0.141113	0.885441	0.962891	0.885441	-0.192383	0.885441	-13.1098	0.885441	-0.121951	0.885441	-2.7439
0.886235	4.14588e-05	0.886235	-0.142578	0.886235	0.965332	0.886235	-0.194336	0.886235	-13.5366	0.886235	-0.121951	0.886235	-2.86585
0.887029	4.68299e-05	0.887029	-0.141602	0.887029	0.964844	0.887029	-0.199707	0.887029	-13.8415	0.887029	0.121951	0.887029	-2.80488
0.887824	4.3473e-05	0.887824	-0.142578	0.887824	0.959961	0.887824	-0.199707	0.887824	-13.7195	0.887824	0.243902	0.887824	-2.92683
0.888618	3.28984e-05	0.888618	-0.14502	0.888618	0.958984	0.888618	-0.199707	0.888618	-13.3537	0.888618	0.121951	0.888618	-2.80488
0.889412	2.6688e-05	0.889412	-0.143555	0.889412	0.960449	0.889412	-0.203125	0.889412	-13.2927	0.889412	0.182927	0.889412	-2.86585
0.890206	1.79599e-05	0.890206	-0.141602	0.890206	0.960449	0.890206	-0.200684	0.890206	-13.5976	0.890206	-0.243902	0.890206	-2.80488
0.891	5.03548e-06	0.891	-0.14209	0.891	0.961914	0.891	-0.200684	0.891	-13.7195	0.891	-0.121951	0.891	-2.92683
0.891794	5.03548e-07	0.891794	-0.146484	0.891794	0.95752	0.891794	-0.200684	0.891794	-13.7195	0.891794	-0.182927	0.891794	-2.86585
0.892588	-8.89601e-06	0.892588	-0.144531	0.892588	0.959961	0.892588	-0.200195	0.892588	-13.6585	0.892588	-0.243902	0.892588	-2.7439
0.893382	-1.91348e-05	0.893382	-0.137695	0.893382	0.958984	0.893382	-0.196777	0.893382	-13.2927	0.893382	-0.304878	0.893382	-2.68293
0.894176	-2.61845e-05	0.894176	-0.138672	0.894176	0.960938	0.894176	-0.193359	0.894176	-12.9878	0.894176	-0.365854	0.894176	-2.80488
0.894971	-2.16526e-05	0.894971	-0.140625	0.894971	0.960449	0.894971	-0.193359	0.894971	-13.2317	0.894971	-0.182927	0.894971	-2.86585
0.895765	-3.23949e-05	0.895765	-0.140137	0.895765	0.960449	0.895765	-0.197754	0.895765	-13.4146	0.895765	-0.0609756	0.895765	-2.92683
0.896559	-4.54871e-05	0.896559	-0.137695	0.896559	0.961426	0.896559	-0.195801	0.896559	-13.4146	0.896559	0.0609756	0.896559	-2.9878
0.897353	-5.06905e-05	0.897353	-0.138184	0.897353	0.959473	0.897353	-0.195801	0.897353	-13.4756	0.897353	0.0609756	0.897353	-2.9878
0.898147	-5.08583e-05	0.898147	-0.13623	0.898147	0.95752	0.898147	-0.196289	0.898147	-13.5366	0.898147	0.121951	0.898147	-2.92683
0.898941	-5.13619e-05	0.898941	-0.137207	0.898941	0.959961	0.898941	-0.193359	0.898941	-13.2317	0.898941	0.0609756	0.898941	-3.04878
0.899735	-3.3402e-05	0.899735	-0.136719	0.899735	0.963867	0.899735	-0.189941	0.899735	-13.3537	0.899735	0.121951	0.899735	-3.10976
0.900529	-2.73594e-05	0.900529	-0.137207	0.900529	0.963379	0.900529	-0.192383	0.900529	-13.4756	0.900529	0.121951	0.900529	-2.9878
0.901323	-2.40024e-05	0.901323	-0.136719	0.901323	0.959473	0.901323	-0.197266	0.901323	-13.7195	0.901323	0.365854	0.901323	-2.9878
0.902118	3.35698e-07	0.902118	-0.142578	0.902118	0.959961	0.902118	-0.20166	0.902118	-13.8415	0.902118	0.365854	0.902118	-2.9878
0.902912	7.38537e-06	0.902912	-0.144531	0.902912	0.95752	0.902912	-0.19873	0.902912	-13.8415	0.902912	0.426829	0.902912	-2.7439
0.903706	2.16526e-05	0.903706	-0.144531	0.903706	0.958008	0.903706	-0.19873	0.903706	-13.5366	0.903706	0.487805	0.903706	-2.92683
0.9045	3.122e-05	0.9045	-0.147461	0.9045	0.958008	0.9045	-0.19873	0.9045	-13.5976	0.9045	0.365854	0.9045	-3.04878
0.905294	3.32342e-05	0.905294	-0.147949	0.905294	0.959473	0.905294	-0.201172	0.905294	-13.5976	0.905294	0.243902	0.905294	-3.04878
0.906088	3.6759e-05	0.906088	-0.143555	0.906088	0.961426	0.906088	-0.193359	0.906088	-13.8415	0.906088	0	0.906088	-2.9878
0.906882	4.58228e-05	0.906882	-0.141113	0.906882	0.959473	0.906882	-0.191895	0.906882	-13.5976	0.906882	-0.182927	0.906882	-2.92683
0.907676	4.75013e-05	0.907676	-0.13916	0.907676	0.958496	0.907676	-0.196777	0.907676	-13.4146	0.907676	0.182927	0.907676	-2.80488
0.908471	4.0116e-05	0.908471	-0.144531	0.908471	0.960449	0.908471	-0.195312	0.908471	-13.4756	0.908471	0.548781	0.908471	-3.04878
0.909265	2.6688e-05	0.909265	-0.146484	0.909265	0.960449	0.909265	-0.195801	0.909265	-13.9634	0.909265	0.304878	0.909265	-2.92683
0.910059	1.86313e-05	0.910059	-0.147949	0.910059	0.955566	0.910059	-0.19043	0.910059	-13.4146	0.910059	-0.0609756	0.910059	-2.86585
0.910853	1.25887e-05	0.910853	-0.144531	0.910853	0.958008	0.910853	-0.194336	0.910853	-13.1707	0.910853	-0.0609756	0.910853	-2.86585
0.911647	-4.53193e-06	0.911647	-0.14209	0.911647	0.956543	0.911647	-0.196777	0.911647	-13.1707	0.911647	-0.182927	0.911647	-2.80488
0.912441	-1.76242e-05	0.912441	-0.137207	0.912441	0.959961	0.912441	-0.196289	0.912441	-13.2927	0.912441	-0.121951	0.912441	-2.80488
0.913235	-1.7792e-05	0.913235	-0.136719	0.913235	0.959473	0.913235	-0.194336	0.913235	-13.1098	0.913235	-0.0609756	0.913235	-2.92683
0.914029	-3.37377e-05	0.914029	-0.134766	0.914029	0.965332	0.914029	-0.19043	0.914029	-13.0488	0.914029	0.182927	0.914029	-2.92683
0.914824	-3.64233e-05	0.914824	-0.132324	0.914824	0.964844	0.914824	-0.188477	0.914824	-12.8659	0.914824	0.548781	0.914824	-3.10976
0.915618	-3.20592e-05	0.915618	-0.137207	0.915618	0.962891	0.915618	-0.190918	0.915618	-12.7439	0.915618	1.28049	0.915618	-2.80488
0.916412	-4.26337e-05	0.916412	-0.143555	0.916412	0.956055	0.916412	-0.1875	0.916412	-13.1707	0.916412	1.21951	0.916412	-2.7439
0.917206	-4.91798e-05	0.917206	-0.148438	0.917206	0.958984	0.917206	-0.192871	0.917206	-12.1951	0.917206	0.792683	0.917206	-3.10976
0.918	-4.95155e-05	0.918	-0.150879	0.918	0.964355	0.918	-0.204102	0.918	-13.0488	0.918	0.487805	0.918	-2.9878
0.918794	-3.8941e-05	0.918794	-0.145996	0.918794	0.959473	0.918794	-0.205566	0.918794	-13.9024	0.918794	-0.670732	0.918794	-2.68293
0.919588	-3.60876e-05	0.919588	-0.13623	0.919588	0.951172	0.919588	-0.195312	0.919588	-12.1951	0.919588	-0.914634	0.919588	-2.62195
0.920382	-1.82956e-05	0.920382	-0.130371	0.920382	0.96582	0.920382	-0.202148	0.920382	-11.0976	0.920382	-0.365854	0.920382	-3.04878
0.921176	-1.67849e-06	0.921176	-0.138672	0.921176	0.966309	0.921176	-0.209473	0.921176	-13.5366	0.921176	-0.304878	0.921176	-2.80488
0.921971	3.02129e-06	0.921971	-0.145508	0.921971	0.956055	0.921971	-0.193359	0.921971	-14.5732	0.921971	0.914634	0.921971	-2.68293
0.922765	1.66171e-05	0.922765	-0.14502	0.922765	0.953613	0.922765	-0.193359	0.922765	-12.439	0.922765	1.34146	0.922765	-2.92683
0.923559	3.15557e-05	0.923559	-0.153809	0.923559	0.964355	0.923559	-0.208008	0.923559	-11.9512	0.923559	1.28049	0.923559	-3.04878
0.924353	4.48157e-05	0.924353	-0.155273	0.924353	0.959473	0.924353	-0.203613	0.924353	-13.1707	0.924353	-0.365854	0.924353	-2.7439
0.925147	4.31373e-05	0.925147	-0.143066	0.925147	0.954102	0.925147	-0.196289	0.925147	-13.6585	0.925147	-1.09756	0.925147	-2.62195
0.925941	3.23949e-05	0.925941	-0.138184	0.925941	0.959473	0.925941	-0.198242	0.925941	-12.622	0.925941	-0.792683	0.925941	-2.92683
0.926735	4.58228e-05	0.926735	-0.134766	0.926735	0.960938	0.926735	-0.197266	0.926735	-12.561	0.926735	-0.121951	0.926735	-2.86585
0.927529	4.71656e-05	0.927529	-0.133301	0.927529	0.962891	0.927529	-0.194336	0.927529	-13.1098	0.927529	0.426829	0.927529	-2.68293
0.928324	2.97093e-05	0.928324	-0.138672	0.928324	0.958496	0.928324	-0.197754	0.928324	-13.5366	0.928324	0.426829	0.928324	-2.56098
0.929118	2.53452e-05	0.929118	-0.144043	0.929118	0.958496	0.929118	-0.197754	0.929118	-12.439	0.929118	0.487805	0.929118	-2.80488
0.929912	1.62814e-05	0.929912	-0.144043	0.929912	0.962891	0.929912	-0.20459	0.929912	-12.9878	0.929912	0.365854	0.929912	-2.86585
0.930706	7.72107e-06	0.930706	-0.145996	0.930706	0.958008	0.930706	-0.204102	0.930706	-13.9634	0.930706	-0.365854	0.930706	-2.56098
0.9315	-1.84634e-06	0.9315	-0.139648	0.9315	0.953125	0.9315	-0.199219	0.9315	-13.2927	0.9315	-0.487805	0.9315	-2.62195
0.932294	-9.73526e-06	0.932294	-0.136719	0.932294	0.958496	0.932294	-0.205566	0.932294	-12.1341	0.932294	0	0.932294	-2.80488
0.933088	-2.09812e-05	0.933088	-0.138672	0.933088	0.964844	0.933088	-0.206055	0.933088	-12.8049	0.933088	0.182927	0.933088	-2.7439
0.933882	-2.31632e-05	0.933882	-0.138672	0.933882	0.959961	0.933882	-0.200195	0.933882	-13.5366	0.933882	0.243902	0.933882	-2.80488
0.934676	-2.3331e-05	0.934676	-0.138184	0.934676	0.957031	0.934676	-0.194824	0.934676	-13.5976	0.934676	0.304878	0.934676	-2.80488
0.935471	-2.53452e-05	0.935471	-0.144531	0.935471	0.961426	0.935471	-0.19873	0.935471	-12.439	0.935471	0.548781	0.935471	-2.86585
0.936265	-3.75982e-05	0.936265	-0.147949	0.936265	0.964355	0.936265	-0.205566	0.936265	-12.5	0.936265	0.243902	0.936265	-2.68293
0.937059	-5.38796e-05	0.937059	-0.143555	0.937059	0.95752	0.937059	-0.203613	0.937059	-13.5366	0.937059	-0.0609756	0.937059	-2.56098
0.937853	-5.80758e-05	0.937853	-0.14209	0.937853	0.955078	0.937853	-0.200684	0.937853	-13.1707	0.937853	-0.487805	0.937853	-2.62195
0.938647	-4.38087e-05	0.938647	-0.138184	0.938647	0.957031	0.938647	-0.20166	0.938647	-12.439	0.938647	-0.243902	0.938647	-2.7439
0.939441	-4.28016e-05	0.939441	-0.137695	0.939441	0.965332	0.939441	-0.202148	0.939441	-12.9268	0.939441	0.121951	0.939441	-2.80488
0.940235	-3.10521e-05	0.940235	-0.141113	0.940235	0.962402	0.940235	-0.197266	0.940235	-13.8415	0.940235	0.548781	0.940235	-2.62195
0.941029	-1.49386e-05	0.941029	-0.143555	0.941029	0.956543	0.941029	-0.195312	0.941029	-13.8415	0.941029	0.853659	0.941029	-2.7439
0.941824	1.17494e-06	0.941824	-0.148438	0.941824	0.955566	0.941824	-0.195801	0.941824	-12.8659	0.941824	0.609756	0.941824	-2.68293
0.942618	1.12459e-05	0.942618	-0.146484	0.942618	0.960938	0.942618	-0.201172	0.942618	-12.622	0.942618	0.182927	0.942618	-2.7439
0.943412	2.56809e-05	0.943412	-0.149902	0.943412	0.96582	0.943412	-0.207031	0.943412	-13.5976	0.943412	-0.182927	0.943412	-2.7439
0.944206	3.81018e-05	0.944206	-0.141602	0.944206	0.961914	0.944206	-0.203125	0.944206	-13.9024	0.944206	-0.487805	0.944206	-2.43902
0.945	3.79339e-05	0.945	-0.135742	0.945	0.959473	0.945	-0.199707	0.945	-12.9268	0.945	-0.182927	0.945	-2.5
0.945794	4.14588e-05	0.945794	-0.135254	0.945794	0.963867	0.945794	-0.205078	0.945794	-12.5	0.945794	-0.182927	0.945794	-2.62195
0.946588	5.33761e-05	0.946588	-0.135742	0.946588	0.962891	0.946588	-0.20752	0.946588	-13.1098	0.946588	-0.365854	0.946588	-2.62195
0.947382	4.75013e-05	0.947382	-0.137695	0.947382	0.956543	0.947382	-0.199707	0.947382	-13.9634	0.947382	-0.121951	0.947382	-2.37805
0.948176	3.94446e-05	0.948176	-0.13916	0.948176	0.960938	0.948176	-0.201172	0.948176	-13.4146	0.948176	0.182927	0.948176	-2.56098
0.948971	3.0045e-05	0.948971	-0.143066	0.948971	0.961914	0.948971	-0.207031	0.948971	-13.1098	0.948971	0.182927	0.948971	-2.56098
0.949765	1.94705e-05	0.949765	-0.143555	0.949765	0.960938	0.949765	-0.208008	0.949765	-13.7805	0.949765	-0.426829	0.949765	-2.43902
0.950559	8.56031e-06	0.950559	-0.139648	0.950559	0.956543	0.950559	-0.202148	0.950559	-13.5976	0.950559	-0.609756	0.950559	-2.5
0.951353	7.38537e-06	0.951353	-0.138184	0.951353	0.958008	0.951353	-0.20166	0.951353	-13.0488	0.951353	-0.426829	0.951353	-2.56098
0.952147	-3.18914e-06	0.952147	-0.134766	0.952147	0.963867	0.952147	-0.19873	0.952147	-13.4756	0.952147	-0.426829	0.952147	-2.5
0.952941	-1.98062e-05	0.952941	-0.134766	0.952941	0.963867	0.952941	-0.199707	0.952941	-13.7805	0.952941	-0.182927	0.952941	-2.43902
0.953735	-2.03098e-05	0.953735	-0.138184	0.953735	0.961426	0.953735	-0.20166	0.953735	-13.7805	0.953735	0.182927	0.953735	-2.5
0.954529	-2.19883e-05	0.954529	-0.139648	0.954529	0.960938	0.954529	-0.202637	0.954529	-13.5366	0.954529	-0.121951	0.954529	-2.7439
0.955324	-3.47448e-05	0.955324	-0.140137	0.955324	0.960938	0.955324	-0.202148	0.955324	-13.4756	0.955324	-0.243902	0.955324	-2.62195
0.956118	-4.59907e-05	0.956118	-0.142578	0.956118	0.959961	0.956118	-0.20166	0.956118	-13.9634	0.956118	-0.487805	0.956118	-2.37805
0.956912	-5.40475e-05	0.956912	-0.13623	0.956912	0.958008	0.956912	-0.203125	0.956912	-13.8415	0.956912	-0.670732	0.956912	-2.56098
0.957706	-5.74044e-05	0.957706	-0.133789	0.957706	0.958984	0.957706	-0.203125	0.957706	-13.5976	0.957706	-0.426829	0.957706	-2.5
0.9585	-4.38087e-05	0.9585	-0.138672	0.9585	0.960449	0.9585	-0.203125	0.9585	-13.7805	0.9585	-0.304878	0.9585	-2.62195
0.959294	-4.24659e-05	0.959294	-0.13623	0.959294	0.961914	0.959294	-0.199707	0.959294	-13.9634	0.959294	-0.243902	0.959294	-2.5
0.960088	-3.40734e-05	0.960088	-0.13623	0.960088	0.961914	0.960088	-0.20166	0.960088	-14.0854	0.960088	-0.365854	0.960088	-2.62195
0.960882	-1.561e-05	0.960882	-0.135742	0.960882	0.961914	0.960882	-0.202148	0.960882	-13.8415	0.960882	-0.243902	0.960882	-2.68293
0.961676	4.86763e-06	0.961676	-0.140137	0.961676	0.960449	0.961676	-0.202148	0.961676	-14.0244	0.961676	-0.365854	0.961676	-2.56098
0.962471	1.94705e-05	0.962471	-0.138184	0.962471	0.959473	0.962471	-0.202637	0.962471	-14.1463	0.962471	-0.609756	0.962471	-2.56098
0.963265	3.42412e-05	0.963265	-0.135742	0.963265	0.959473	0.963265	-0.207031	0.963265	-14.3293	0.963265	-0.792683	0.963265	-2.7439
0.964059	4.0116e-05	0.964059	-0.136719	0.964059	0.960449	0.964059	-0.204102	0.964059	-14.2683	0.964059	-0.670732	0.964059	-2.56098
0.964853	4.17945e-05	0.964853	-0.137207	0.964853	0.958984	0.964853	-0.201172	0.964853	-13.8415	0.964853	-0.548781	0.964853	-2.62195
0.965647	4.04517e-05	0.965647	-0.13916	0.965647	0.961426	0.965647	-0.198242	0.965647	-13.7805	0.965647	-0.853659	0.965647	-2.62195
0.966441	3.6759e-05	0.966441	-0.137207	0.966441	0.961914	0.966441	-0.20166	0.966441	-13.7805	0.966441	-1.03659	0.966441	-2.62195
0.967235	3.77661e-05	0.967235	-0.135254	0.967235	0.962402	0.967235	-0.203613	0.967235	-13.7195	0.967235	-0.670732	0.967235	-2.62195
0.968029	3.65911e-05	0.968029	-0.137207	0.968029	0.956543	0.968029	-0.19873	0.968029	-13.3537	0.968029	-0.365854	0.968029	-2.62195
0.968823	2.29953e-05	0.968823	-0.138672	0.968823	0.958008	0.968823	-0.195801	0.968823	-13.0488	0.968823	-0.426829	0.968823	-2.7439
0.969618	2.21561e-05	0.969618	-0.137695	0.969618	0.961914	0.969618	-0.196289	0.969618	-12.7439	0.969618	-0.243902	0.969618	-2.5
0.970412	1.52743e-05	0.970412	-0.137695	0.970412	0.964355	0.970412	-0.199219	0.970412	-13.1707	0.970412	-0.243902	0.970412	-2.56098
0.971206	5.03548e-07	0.971206	-0.140625	0.971206	0.959473	0.971206	-0.201172	0.971206	-13.5976	0.971206	-0.426829	0.971206	-2.62195
0.972	-9.56741e-06	0.972	-0.141113	0.972	0.955566	0.972	-0.20166	0.972	-13.5976	0.972	-0.304878	0.972	-2.68293
0.972794	-1.8967e-05	0.972794	-0.137207	0.972794	0.95752	0.972794	-0.199707	0.972794	-13.5366	0.972794	-0.182927	0.972794	-2.7439
0.973588	-2.43381e-05	0.973588	-0.13916	0.973588	0.958984	0.973588	-0.19873	0.973588	-13.4146	0.973588	-0.0609756	0.973588	-2.68293
0.974382	-3.122e-05	0.974382	-0.140137	0.974382	0.960449	0.974382	-0.203125	0.974382	-13.4756	0.974382	-0.304878	0.974382	-2.62195
0.975176	-3.54162e-05	0.975176	-0.14209	0.975176	0.961914	0.975176	-0.202148	0.975176	-13.4146	0.975176	-0.304878	0.975176	-2.5
0.975971	-3.40734e-05	0.975971	-0.138184	0.975971	0.963867	0.975971	-0.205566	0.975971	-13.7195	0.975971	-0.365854	0.975971	-2.5
0.976765	-4.81727e-05	0.976765	-0.14209	0.976765	0.958008	0.976765	-0.206055	0.976765	-13.9024	0.976765	-0.304878	0.976765	-2.5
0.977559	-5.38796e-05	0.977559	-0.140137	0.977559	0.958984	0.977559	-0.200684	0.977559	-13.5366	0.977559	-0.121951	0.977559	-2.7439
0.978353	-4.7837e-05	0.978353	-0.142578	0.978353	0.959473	0.978353	-0.201172	0.978353	-13.2927	0.978353	-0.121951	0.978353	-2.68293
0.979147	-4.51514e-05	0.979147	-0.14502	0.979147	0.960449	0.979147	-0.202637	0.979147	-13.3537	0.979147	-0.304878	0.979147	-2.37805
0.979941	-3.25628e-05	0.979941	-0.139648	0.979941	0.958008	0.979941	-0.200684	0.979941	-13.4756	0.979941	-0.243902	0.979941	-2.5
0.980735	-1.12459e-05	0.980735	-0.139648	0.980735	0.959961	0.980735	-0.194336	0.980735	-13.5366	0.980735	-0.182927	0.980735	-2.43902
0.981529	-1.84634e-06	0.981529	-0.13916	0.981529	0.958984	0.981529	-0.193848	0.981529	-13.2927	0.981529	-0.426829	0.981529	-2.62195
0.982324	8.56031e-06	0.982324	-0.135254	0.982324	0.959961	0.982324	-0.194824	0.982324	-13.1098	0.982324	-0.487805	0.982324	-2.37805
0.983118	2.65202e-05	0.983118	-0.133301	0.983118	0.960449	0.983118	-0.195312	0.983118	-13.0488	0.983118	-0.670732	0.983118	-2.62195
0.983912	3.60876e-05	0.983912	-0.132812	0.983912	0.958984	0.983912	-0.196289	0.983912	-13.2317	0.983912	-0.365854	0.983912	-2.56098
0.984706	3.99481e-05	0.984706	-0.134277	0.984706	0.962402	0.984706	-0.201172	0.984706	-13.2927	0.984706	-0.121951	0.984706	-2.43902
0.9855	3.97803e-05	0.9855	-0.134766	0.9855	0.958496	0.9855	-0.200195	0.9855	-12.9878	0.9855	-0.304878	0.9855	-2.5
0.986294	3.65911e-05	0.986294	-0.135742	0.986294	0.95752	0.986294	-0.200684	0.986294	-12.9878	0.986294	-0.365854	0.986294	-2.37805
0.987088	3.87732e-05	0.987088	-0.136719	0.987088	0.960938	0.987088	-0.203613	0.987088	-13.1098	0.987088	-0.426829	0.987088	-2.5
0.987882	4.33051e-05	0.987882	-0.13623	0.987882	0.961426	0.987882	-0.20459	0.987882	-13.2317	0.987882	-0.426829	0.987882	-2.56098
0.988676	3.79339e-05	0.988676	-0.134766	0.988676	0.960449	0.988676	-0.206543	0.988676	-13.1098	0.988676	-0.426829	0.988676	-2.43902
0.989471	3.07164e-05	0.989471	-0.137207	0.989471	0.962402	0.989471	-0.208496	0.989471	-13.1098	0.989471	-0.426829	0.989471	-2.5
0.990265	8.72816e-06	0.990265	-0.13623	0.990265	0.958008	0.990265	-0.210938	0.990265	-13.4146	0.990265	-0.548781	0.990265	-2.43902
0.991059	2.18204e-06	0.991059	-0.134766	0.991059	0.960938	0.991059	-0.211426	0.991059	-13.5366	0.991059	-0.853659	0.991059	-2.68293
0.991853	3.35698e-07	0.991853	-0.134766	0.991853	0.962402	0.991853	-0.208008	0.991853	-13.5976	0.991853	-0.97561	0.991853	-2.62195
0.992647	-8.89601e-06	0.992647	-0.132324	0.992647	0.962402	0.992647	-0.209473	0.992647	-13.5976	0.992647	-1.03659	0.992647	-2.56098
0.993441	-1.96384e-05	0.993441	-0.12793	0.993441	0.962891	0.993441	-0.212402	0.993441	-13.8415	0.993441	-0.670732	0.993441	-2.68293
0.994235	-1.64492e-05	0.994235	-0.126465	0.994235	0.958008	0.994235	-0.209961	0.994235	-14.1463	0.994235	-0.182927	0.994235	-2.43902
0.995029	-2.31632e-05	0.995029	-0.127441	0.995029	0.95752	0.995029	-0.210449	0.995029	-14.3293	0.995029	-0.121951	0.995029	-2.43902
0.995824	-3.30663e-05	0.995824	-0.131836	0.995824	0.95752	0.995824	-0.205566	0.995824	-14.2073	0.995824	-0.0609756	0.995824	-2.43902
0.996618	-4.69978e-05	0.996618	-0.136719	0.996618	0.959473	0.996618	-0.203125	0.996618	-13.8415	0.996618	0.121951	0.996618	-2.56098
0.997412	-5.35439e-05	0.997412	-0.134277	0.997412	0.961426	0.997412	-0.20752	0.997412	-13.9024	0.997412	-0.121951	0.997412	-2.62195
0.998206	-5.58938e-05	0.998206	-0.133789	0.998206	0.960449	0.998206	-0.20752	0.998206	-14.5122	0.998206	-0.365854	0.998206	-2.43902
0.999	-4.9012e-05	0.999	-0.13623	0.999	0.958008	0.999	-0.203613	0.999	-14.1463	0.999	-0.792683	0.999	-2.56098
0.999794	-3.10521e-05	0.999794	-0.137207	0.999794	0.954102	0.999794	-0.196777	0.999794	-13.7195	0.999794	-1.09756	0.999794	-2.7439
1.00059	-1.52743e-05	1.00059	-0.129883	1.00059	0.958008	1.00059	-0.202637	1.00059	-13.5976	1.00059	-1.03659	1.00059	-2.62195
1.00138	-6.88182e-06	1.00138	-0.123535	1.00138	0.959961	1.00138	-0.202637	1.00138	-13.8415	1.00138	-0.548781	1.00138	-2.7439
1.00218	7.72107e-06	1.00218	-0.119141	1.00218	0.958496	1.00218	-0.203125	1.00218	-14.0244	1.00218	0.426829	1.00218	-3.10976
1.00297	2.61845e-05	1.00297	-0.114258	1.00297	0.962402	1.00297	-0.208984	1.00297	-14.0854	1.00297	0.853659	1.00297	-3.17073
1.00376	2.97093e-05	1.00376	-0.120605	1.00376	0.960938	1.00376	-0.211914	1.00376	-14.3902	1.00376	1.58537	1.00376	-3.04878
1.00456	3.92767e-05	1.00456	-0.13623	1.00456	0.956055	1.00456	-0.208496	1.00456	-14.7561	1.00456	1.46341	1.00456	-3.17073
1.00535	4.5655e-05	1.00535	-0.14209	1.00535	0.958008	1.00535	-0.207031	1.00535	-14.3902	1.00535	0.731707	1.00535	-3.29268
1.00615	4.75013e-05	1.00615	-0.13916	1.00615	0.961914	1.00615	-0.211914	1.00615	-13.7805	1.00615	0.609756	1.00615	-3.17073
1.00694	5.32082e-05	1.00694	-0.136719	1.00694	0.966309	1.00694	-0.211914	1.00694	-13.9024	1.00694	1.09756	1.00694	-3.17073
1.00774	5.25368e-05	1.00774	-0.14209	1.00774	0.962402	1.00774	-0.209473	1.00774	-14.6951	1.00774	1.21951	1.00774	-3.35366
1.00853	4.0116e-05	1.00853	-0.143066	1.00853	0.963379	1.00853	-0.198242	1.00853	-14.4512	1.00853	0.365854	1.00853	-3.41463
1.00932	2.26596e-05	1.00932	-0.14209	1.00932	0.961914	1.00932	-0.200195	1.00932	-14.4512	1.00932	0.243902	1.00932	-3.04878
1.01012	1.81277e-05	1.01012	-0.14209	1.01012	0.959961	1.01012	-0.196289	1.01012	-14.939	1.01012	0.426829	1.01012	-3.10976
1.01091	7.04967e-06	1.01091	-0.139648	1.01091	0.959961	1.01091	-0.202637	1.01091	-14.5122	1.01091	0.487805	1.01091	-2.9878
1.01171	-8.39246e-06	1.01171	-0.143066	1.01171	0.955078	1.01171	-0.202148	1.01171	-15.122	1.01171	1.15854	1.01171	-3.04878
1.0125	-1.54421e-05	1.0125	-0.145996	1.0125	0.956055	1.0125	-0.189941	1.0125	-14.3293	1.0125	0.426829	1.0125	-3.04878
1.01329	-1.64492e-05	1.01329	-0.143555	1.01329	0.958496	1.01329	-0.196777	1.01329	-14.1463	1.01329	0.609756	1.01329	-2.9878
1.01409	-3.07164e-05	1.01409	-0.143066	1.01409	0.962891	1.01409	-0.194824	1.01409	-14.4512	1.01409	0.609756	1.01409	-3.04878
1.01488	-3.23949e-05	1.01488	-0.137207	1.01488	0.962891	1.01488	-0.194824	1.01488	-14.1463	1.01488	0.304878	1.01488	-2.86585
1.01568	-3.0045e-05	1.01568	-0.14209	1.01568	0.962402	1.01568	-0.191406	1.01568	-14.3902	1.01568	0.548781	1.01568	-2.9878
1.01647	-3.74304e-05	1.01647	-0.142578	1.01647	0.952637	1.01647	-0.188965	1.01647	-14.0854	1.01647	-0.243902	1.01647	-2.86585
1.01726	-5.25368e-05	1.01726	-0.133789	1.01726	0.958496	1.01726	-0.190918	1.01726	-13.4756	1.01726	-0.670732	1.01726	-2.56098
1.01806	-6.14328e-05	1.01806	-0.135742	1.01806	0.963379	1.01806	-0.191406	1.01806	-13.0488	1.01806	0.121951	1.01806	-2.86585
1.01885	-4.75013e-05	1.01885	-0.141602	1.01885	0.963867	1.01885	-0.191406	1.01885	-13.2317	1.01885	0	1.01885	-2.80488
1.01965	-3.3402e-05	1.01965	-0.140625	1.01965	0.959473	1.01965	-0.19043	1.01965	-13.9634	1.01965	-0.609756	1.01965	-2.80488
1.02044	-2.43381e-05	1.02044	-0.135254	1.02044	0.957031	1.02044	-0.19043	1.02044	-13.4756	1.02044	-0.426829	1.02044	-2.7439
1.02124	-6.88182e-06	1.02124	-0.13623	1.02124	0.958008	1.02124	-0.195801	1.02124	-12.5	1.02124	-0.0609756	1.02124	-2.62195
1.02203	7.88891e-06	1.02203	-0.141602	1.02203	0.959961	1.02203	-0.202637	1.02203	-12.8659	1.02203	-0.182927	1.02203	-2.7439
1.02282	2.13169e-05	1.02282	0	1.02282	0	1.02282	0	1.02282	0	1.02282	0	1.02282	0
1.02362	3.44091e-05	1.02362	0	1.02362	0	1.02362	0	1.02362	0	1.02362	0	1.02362	0
1.02441	4.28016e-05	1.02441	-0.140137	1.02441	0.961426	1.02441	-0.195801	1.02441	-12.378	1.02441	-0.792683	1.02441	-2.5
1.02521	3.77661e-05	1.02521	-0.139648	1.02521	0.960938	1.02521	-0.198242	1.02521	-12.5	1.02521	-0.487805	1.02521	-2.56098
1.026	3.40734e-05	1.026	-0.13916	1.026	0.962891	1.026	-0.198242	1.026	-12.622	1.026	-0.731707	1.026	-2.62195
1.02679	3.8941e-05	1.02679	-0.134277	1.02679	0.961426	1.02679	-0.198242	1.02679	-12.378	1.02679	-1.03659	1.02679	-2.37805
1.02759	3.30663e-05	1.02759	-0.12793	1.02759	0.962891	1.02759	-0.199707	1.02759	-12.3171	1.02759	-1.09756	1.02759	-2.31707
1.02838	2.75273e-05	1.02838	-0.128418	1.02838	0.958496	1.02838	-0.206543	1.02838	-12.5	1.02838	-0.914634	1.02838	-2.56098
1.02918	2.80308e-05	1.02918	-0.130859	1.02918	0.959961	1.02918	-0.205078	1.02918	-12.8659	1.02918	-0.243902	1.02918	-2.56098
1.02997	2.19883e-05	1.02997	-0.130371	1.02997	0.95752	1.02997	-0.203125	1.02997	-12.439	1.02997	-0.426829	1.02997	-2.68293
1.03076	5.53903e-06	1.03076	-0.135742	1.03076	0.958496	1.03076	-0.200684	1.03076	-12.3171	1.03076	-0.853659	1.03076	-2.68293
1.03156	-5.20333e-06	1.03156	-0.135742	1.03156	0.962402	1.03156	-0.200195	1.03156	-12.2561	1.03156	-0.731707	1.03156	-2.5
1.03235	-1.4435e-05	1.03235	-0.132812	1.03235	0.960449	1.03235	-0.204102	1.03235	-12.7439	1.03235	-0.487805	1.03235	-2.5
1.03315	-2.23239e-05	1.03315	-0.135742	1.03315	0.95752	1.03315	-0.199707	1.03315	-12.622	1.03315	-0.365854	1.03315	-2.62195
1.03394	-3.32342e-05	1.03394	-0.130371	1.03394	0.960938	1.03394	-0.208984	1.03394	-12.5	1.03394	-0.304878	1.03394	-2.62195
1.03474	-2.76951e-05	1.03474	-0.135742	1.03474	0.960938	1.03474	-0.208984	1.03474	-12.622	1.03474	0	1.03474	-2.7439
1.03553	-2.93736e-05	1.03553	-0.137695	1.03553	0.958008	1.03553	-0.208008	1.03553	-12.7439	1.03553	-0.0609756	1.03553	-2.68293
1.03632	-4.58228e-05	1.03632	-0.137207	1.03632	0.959961	1.03632	-0.208008	1.03632	-12.6829	1.03632	-0.243902	1.03632	-2.80488
1.03712	-5.55581e-05	1.03712	-0.133789	1.03712	0.961426	1.03712	-0.210449	1.03712	-12.5	1.03712	-0.304878	1.03712	-2.68293
1.03791	-5.4551e-05	1.03791	-0.131348	1.03791	0.962891	1.03791	-0.212891	1.03791	-12.6829	1.03791	-0.121951	1.03791	-2.68293
1.03871	-4.39765e-05	1.03871	-0.129883	1.03871	0.964844	1.03871	-0.209473	1.03871	-12.9268	1.03871	0.121951	1.03871	-2.68293
1.0395	-3.74304e-05	1.0395	-0.135254	1.0395	0.962402	1.0395	-0.210449	1.0395	-13.1098	1.0395	0.182927	1.0395	-2.80488
1.04029	-1.69528e-05	1.04029	-0.132812	1.04029	0.960449	1.04029	-0.210938	1.04029	-13.2317	1.04029	0.0609756	1.04029	-2.7439
1.04109	-4.86763e-06	1.04109	-0.133789	1.04109	0.959961	1.04109	-0.207031	1.04109	-13.1707	1.04109	-0.182927	1.04109	-2.68293
1.04188	8.89601e-06	1.04188	-0.132812	1.04188	0.962402	1.04188	-0.208984	1.04188	-13.0488	1.04188	0.0609756	1.04188	-2.7439
1.04268	2.41703e-05	1.04268	-0.132324	1.04268	0.960938	1.04268	-0.208984	1.04268	-13.4146	1.04268	0.487805	1.04268	-2.86585
1.04347	3.30663e-05	1.04347	-0.129883	1.04347	0.958496	1.04347	-0.208008	1.04347	-13.4756	1.04347	0.670732	1.04347	-3.10976
1.04426	3.52483e-05	1.04426	-0.132812	1.04426	0.959961	1.04426	-0.20752	1.04426	-13.1098	1.04426	0.304878	1.04426	-3.04878
1.04506	3.44091e-05	1.04506	-0.132324	1.04506	0.962891	1.04506	-0.210449	1.04506	-13.1707	1.04506	0.121951	1.04506	-2.92683
1.04585	3.94446e-05	1.04585	-0.131348	1.04585	0.965332	1.04585	-0.206055	1.04585	-13.4146	1.04585	0.243902	1.04585	-2.9878
1.04665	4.66621e-05	1.04665	-0.131836	1.04665	0.958496	1.04665	-0.205078	1.04665	-13.5366	1.04665	0.365854	1.04665	-2.92683
1.04744	4.14588e-05	1.04744	-0.130859	1.04744	0.958008	1.04744	-0.202148	1.04744	-13.4146	1.04744	0.609756	1.04744	-3.10976
1.04824	4.06195e-05	1.04824	-0.132324	1.04824	0.961426	1.04824	-0.203125	1.04824	-13.2927	1.04824	0.731707	1.04824	-3.04878
1.04903	2.93736e-05	1.04903	-0.135254	1.04903	0.962402	1.04903	-0.205078	1.04903	-13.2927	1.04903	1.15854	1.04903	-2.9878
1.04982	1.84634e-05	1.04982	-0.138672	1.04982	0.959473	1.04982	-0.207031	1.04982	-13.2927	1.04982	0.853659	1.04982	-2.92683
1.05062	1.02388e-05	1.05062	-0.141602	1.05062	0.958984	1.05062	-0.203613	1.05062	-13.4756	1.05062	0.548781	1.05062	-2.9878
1.05141	-3.69268e-06	1.05141	-0.140137	1.05141	0.960938	1.05141	-0.200684	1.05141	-13.4146	1.05141	0.182927	1.05141	-3.04878
1.05221	-1.49386e-05	1.05221	-0.139648	1.05221	0.961426	1.05221	-0.202148	1.05221	-13.0488	1.05221	0.304878	1.05221	-3.04878
1.053	-1.79599e-05	1.053	-0.138672	1.053	0.962891	1.053	-0.204102	1.053	-13.2317	1.053	0.121951	1.053	-3.04878
1.05379	-9.73526e-06	1.05379	-0.13916	1.05379	0.960449	1.05379	-0.20752	1.05379	-13.6585	1.05379	0.0609756	1.05379	-2.9878
1.05459	-2.24918e-05	1.05459	-0.137207	1.05459	0.958984	1.05459	-0.20459	1.05459	-13.3537	1.05459	0.182927	1.05459	-3.04878
1.05538	-3.50805e-05	1.05538	-0.136719	1.05538	0.961426	1.05538	-0.20752	1.05538	-13.1098	1.05538	0.182927	1.05538	-2.86585
1.05618	-4.448e-05	1.05618	-0.135742	1.05618	0.963379	1.05618	-0.210449	1.05618	-13.4146	1.05618	0	1.05618	-2.92683
1.05697	-5.08583e-05	1.05697	-0.135254	1.05697	0.959473	1.05697	-0.203125	1.05697	-13.3537	1.05697	-0.426829	1.05697	-2.7439
1.05776	-6.10971e-05	1.05776	-0.12793	1.05776	0.960938	1.05776	-0.205078	1.05776	-13.2927	1.05776	-0.182927	1.05776	-2.86585
1.05856	-5.74044e-05	1.05856	-0.12793	1.05856	0.964355	1.05856	-0.206055	1.05856	-13.0488	1.05856	0.182927	1.05856	-2.9878
1.05935	-4.64942e-05	1.05935	-0.130859	1.05935	0.961426	1.05935	-0.208008	1.05935	-13.5366	1.05935	0.243902	1.05935	-2.86585
1.06015	-3.50805e-05	1.06015	-0.133301	1.06015	0.956543	1.06015	-0.201172	1.06015	-13.8415	1.06015	0.548781	1.06015	-2.86585
1.06094	-2.03098e-05	1.06094	-0.137695	1.06094	0.961426	1.06094	-0.205566	1.06094	-13.1098	1.06094	0.731707	1.06094	-2.9878
1.06174	1.51064e-06	1.06174	-0.144043	1.06174	0.96582	1.06174	-0.211426	1.06174	-12.6829	1.06174	0.914634	1.06174	-3.10976
1.06253	1.39315e-05	1.06253	-0.14209	1.06253	0.958496	1.06253	-0.208008	1.06253	-14.1463	1.06253	0.121951	1.06253	-2.9878
1.06332	3.23949e-05	1.06332	-0.138184	1.06332	0.954102	1.06332	-0.20459	1.06332	-13.9024	1.06332	-0.792683	1.06332	-2.86585
1.06412	4.31373e-05	1.06412	-0.133789	1.06412	0.957031	1.06412	-0.206543	1.06412	-12.1951	1.06412	-0.609756	1.06412	-3.04878
1.06491	4.17945e-05	1.06491	-0.130859	1.06491	0.964844	1.06491	-0.215332	1.06491	-12.0122	1.06491	-0.365854	1.06491	-2.92683
1.06571	3.64233e-05	1.06571	-0.135742	1.06571	0.962891	1.06571	-0.213867	1.06571	-13.9634	1.06571	-0.365854	1.06571	-2.80488
1.0665	4.28016e-05	1.0665	-0.131348	1.0665	0.955566	1.0665	-0.200195	1.0665	-13.6585	1.0665	-0.121951	1.0665	-2.86585
1.06729	4.5655e-05	1.06729	-0.134277	1.06729	0.955566	1.06729	-0.205566	1.06729	-12.3171	1.06729	0.548781	1.06729	-3.04878
1.06809	3.74304e-05	1.06809	-0.141602	1.06809	0.964355	1.06809	-0.210449	1.06809	-12.9268	1.06809	-0.121951	1.06809	-2.9878
1.06888	2.70237e-05	1.06888	-0.133301	1.06888	0.959961	1.06888	-0.20166	1.06888	-13.9634	1.06888	-0.914634	1.06888	-2.7439
1.06968	2.16526e-05	1.06968	-0.124512	1.06968	0.959473	1.06968	-0.205078	1.06968	-12.9878	1.06968	-0.304878	1.06968	-3.04878
1.07047	1.72885e-05	1.07047	-0.127441	1.07047	0.958008	1.07047	-0.211426	1.07047	-13.0488	1.07047	0.304878	1.07047	-3.04878
1.07126	5.70687e-06	1.07126	-0.128418	1.07126	0.956055	1.07126	-0.209473	1.07126	-13.2927	1.07126	0.182927	1.07126	-2.92683
1.07206	-2.51774e-06	1.07206	0	1.07206	0	1.07206	0	1.07206	0	1.07206	0	1.07206	0
1.07285	-1.67849e-06	1.07285	0	1.07285	0	1.07285	0	1.07285	0	1.07285	0	1.07285	0
1.07365	-1.40993e-05	1.07365	-0.141113	1.07365	0.961426	1.07365	-0.210938	1.07365	-13.4146	1.07365	0.304878	1.07365	-3.04878
1.07444	-3.10521e-05	1.07444	-0.137207	1.07444	0.95752	1.07444	-0.210449	1.07444	-13.4146	1.07444	-0.182927	1.07444	-2.9878
1.07524	-2.60166e-05	1.07524	-0.133789	1.07524	0.963379	1.07524	-0.211914	1.07524	-13.1098	1.07524	-0.304878	1.07524	-3.17073
1.07603	-3.20592e-05	1.07603	-0.133789	1.07603	0.962891	1.07603	-0.213379	1.07603	-13.4146	1.07603	-0.0609756	1.07603	-3.17073
1.07682	-4.9012e-05	1.07682	-0.129395	1.07682	0.958984	1.07682	-0.211914	1.07682	-13.8415	1.07682	0	1.07682	-3.04878
1.07762	-5.4551e-05	1.07762	-0.126465	1.07762	0.959961	1.07762	-0.20752	1.07762	-13.0488	1.07762	0.426829	1.07762	-3.23171
1.07841	-4.93477e-05	1.07841	-0.129883	1.07841	0.961426	1.07841	-0.213867	1.07841	-12.8049	1.07841	1.03659	1.07841	-3.23171
1.07921	-4.04517e-05	1.07921	-0.134766	1.07921	0.963867	1.07921	-0.219727	1.07921	-13.6585	1.07921	0.731707	1.07921	-3.23171
1.08	-3.18914e-05	1.08	-0.134766	1.08	0.958984	1.08	-0.21875	1.08	-14.3902	1.08	0.487805	1.08	-3.10976
1.08079	-1.49386e-05	1.08079	-0.131348	1.08079	0.957031	1.08079	-0.207031	1.08079	-13.8415	1.08079	0.487805	1.08079	-3.17073
1.08159	8.39246e-07	1.08159	-0.127441	1.08159	0.958008	1.08159	-0.212402	1.08159	-13.4146	1.08159	0.792683	1.08159	-3.17073
1.08238	1.4435e-05	1.08238	-0.137695	1.08238	0.961914	1.08238	-0.211426	1.08238	-13.6585	1.08238	0.914634	1.08238	-3.29268
1.08318	2.50095e-05	1.08318	-0.138672	1.08318	0.960938	1.08318	-0.20459	1.08318	-14.1463	1.08318	0.731707	1.08318	-3.41463
1.08397	4.14588e-05	1.08397	-0.133789	1.08397	0.957031	1.08397	-0.206055	1.08397	-13.7805	1.08397	0.548781	1.08397	-3.17073
1.08476	4.07874e-05	1.08476	-0.131836	1.08476	0.95752	1.08476	-0.212402	1.08476	-13.6585	1.08476	0.914634	1.08476	-3.41463
1.08556	3.99481e-05	1.08556	-0.132812	1.08556	0.958008	1.08556	-0.210449	1.08556	-14.1463	1.08556	1.34146	1.08556	-3.47561
1.08635	3.97803e-05	1.08635	-0.136719	1.08635	0.956543	1.08635	-0.208496	1.08635	-13.9634	1.08635	1.28049	1.08635	-3.29268
1.08715	4.61585e-05	1.08715	-0.142578	1.08715	0.956055	1.08715	-0.200684	1.08715	-13.4756	1.08715	0.365854	1.08715	-3.17073
1.08794	3.75982e-05	1.08794	-0.13623	1.08794	0.960938	1.08794	-0.203125	1.08794	-13.2927	1.08794	0.243902	1.08794	-2.9878
1.08874	3.20592e-05	1.08874	-0.138672	1.08874	0.963379	1.08874	-0.203125	1.08874	-13.7805	1.08874	0.609756	1.08874	-3.23171
1.08953	2.24918e-05	1.08953	-0.135742	1.08953	0.958984	1.08953	-0.202148	1.08953	-13.9634	1.08953	0.914634	1.08953	-3.23171
1.09032	7.88891e-06	1.09032	-0.134277	1.09032	0.958984	1.09032	-0.209961	1.09032	-13.5976	1.09032	0.97561	1.09032	-3.29268
1.09112	-3.18914e-06	1.09112	-0.129883	1.09112	0.958008	1.09112	-0.219727	1.09112	-13.4146	1.09112	0.792683	1.09112	-3.23171
1.09191	-7.55322e-06	1.09191	-0.133301	1.09191	0.959473	1.09191	-0.215332	1.09191	-13.8415	1.09191	0.487805	1.09191	-3.29268
1.09271	-1.30922e-05	1.09271	-0.122559	1.09271	0.962402	1.09271	-0.213867	1.09271	-13.5366	1.09271	0.670732	1.09271	-3.47561
1.0935	-1.98062e-05	1.0935	-0.124023	1.0935	0.962891	1.0935	-0.216309	1.0935	-13.6585	1.0935	1.03659	1.0935	-3.29268
1.09429	-2.56809e-05	1.09429	-0.124512	1.09429	0.961426	1.09429	-0.219238	1.09429	-14.0854	1.09429	1.70732	1.09429	-3.29268
1.09509	-2.6688e-05	1.09509	-0.124023	1.09509	0.959961	1.09509	-0.217773	1.09509	-14.5122	1.09509	1.89024	1.09509	-3.53659
1.09588	-4.38087e-05	1.09588	-0.125977	1.09588	0.957031	1.09588	-0.216797	1.09588	-14.5732	1.09588	2.07317	1.09588	-3.35366
1.09668	-5.01869e-05	1.09668	-0.138672	1.09668	0.956055	1.09668	-0.21582	1.09668	-14.3293	1.09668	2.2561	1.09668	-3.53659
1.09747	-5.22011e-05	1.09747	-0.142578	1.09747	0.958984	1.09747	-0.214844	1.09747	-14.3293	1.09747	2.19512	1.09747	-3.41463
1.09826	-5.65652e-05	1.09826	-0.148926	1.09826	0.955078	1.09826	-0.214355	1.09826	-14.6341	1.09826	1.76829	1.09826	-3.29268
1.09906	-4.85084e-05	1.09906	-0.149414	1.09906	0.952637	1.09906	-0.20752	1.09906	-14.2073	1.09906	1.21951	1.09906	-3.23171
1.09985	-2.83665e-05	1.09985	-0.146973	1.09985	0.960449	1.09985	-0.20752	1.09985	-14.1463	1.09985	0.792683	1.09985	-3.23171
1.10065	-1.8967e-05	1.10065	-0.138672	1.10065	0.964355	1.10065	-0.211426	1.10065	-14.3902	1.10065	0.670732	1.10065	-3.35366
1.10144	-8.89601e-06	1.10144	-0.141113	1.10144	0.963867	1.10144	-0.208008	1.10144	-14.5732	1.10144	0.792683	1.10144	-3.29268
1.10224	1.82956e-05	1.10224	-0.138184	1.10224	0.960938	1.10224	-0.208496	1.10224	-14.0854	1.10224	0.487805	1.10224	-3.41463
1.10303	3.15557e-05	1.10303	-0.12793	1.10303	0.960938	1.10303	-0.210449	1.10303	-14.3293	1.10303	0.548781	1.10303	-3.23171
1.10382	3.77661e-05	1.10382	-0.120117	1.10382	0.960938	1.10382	-0.214355	1.10382	-15.061	1.10382	0.853659	1.10382	-3.04878
1.10462	3.96124e-05	1.10462	-0.125488	1.10462	0.960938	1.10462	-0.210938	1.10462	-15	1.10462	1.34146	1.10462	-3.10976
1.10541	4.31373e-05	1.10541	-0.129395	1.10541	0.961914	1.10541	-0.213379	1.10541	-14.5122	1.10541	1.52439	1.10541	-3.47561
1.10621	4.21302e-05	1.10621	-0.123535	1.10621	0.963867	1.10621	-0.211914	1.10621	-14.6951	1.10621	1.70732	1.10621	-3.41463
1.107	4.98512e-05	1.107	-0.125	1.107	0.959961	1.107	-0.217285	1.107	-15.3659	1.107	2.07317	1.107	-3.59756
1.10779	4.31373e-05	1.10779	-0.130859	1.10779	0.960449	1.10779	-0.218262	1.10779	-15.1829	1.10779	2.19512	1.10779	-3.53659
1.10859	2.93736e-05	1.10859	-0.133789	1.10859	0.95459	1.10859	-0.222168	1.10859	-15.2439	1.10859	2.07317	1.10859	-3.53659
1.10938	2.36667e-05	1.10938	-0.14209	1.10938	0.958984	1.10938	-0.207031	1.10938	-15.4268	1.10938	1.40244	1.10938	-3.53659
1.11018	1.561e-05	1.11018	-0.135254	1.11018	0.958496	1.11018	-0.206055	1.11018	-14.5732	1.11018	1.09756	1.11018	-3.47561
1.11097	1.84634e-06	1.11097	-0.140625	1.11097	0.964355	1.11097	-0.20752	1.11097	-15.4268	1.11097	1.34146	1.11097	-3.47561
1.11176	-5.87472e-06	1.11176	-0.142578	1.11176	0.961914	1.11176	-0.20459	1.11176	-15.122	1.11176	1.15854	1.11176	-3.53659
1.11256	-2.21561e-05	1.11256	-0.144043	1.11256	0.955566	1.11256	-0.204102	1.11256	-15.6707	1.11256	1.09756	1.11256	-3.35366
1.11335	-2.40024e-05	1.11335	-0.145508	1.11335	0.958984	1.11335	-0.199707	1.11335	-14.8171	1.11335	0.731707	1.11335	-3.29268
1.11415	-2.50095e-05	1.11415	-0.145996	1.11415	0.958496	1.11415	-0.203613	1.11415	-14.6951	1.11415	0.731707	1.11415	-3.35366
1.11494	-3.30663e-05	1.11494	-0.143555	1.11494	0.958496	1.11494	-0.197266	1.11494	-15.122	1.11494	0.243902	1.11494	-3.23171
1.11574	-2.73594e-05	1.11574	-0.135742	1.11574	0.958984	1.11574	-0.196777	1.11574	-14.6951	1.11574	0.121951	1.11574	-3.17073
1.11653	-4.06195e-05	1.11653	-0.140625	1.11653	0.958008	1.11653	-0.199219	1.11653	-14.1463	1.11653	0.243902	1.11653	-3.23171
1.11732	-5.52224e-05	1.11732	-0.144531	1.11732	0.961426	1.11732	-0.196777	1.11732	-13.6585	1.11732	0.121951	1.11732	-3.47561
1.11812	-4.58228e-05	1.11812	-0.135742	1.11812	0.964844	1.11812	-0.187988	1.11812	-13.9634	1.11812	-0.731707	1.11812	-3.29268
1.11891	-4.12909e-05	1.11891	-0.122559	1.11891	0.963379	1.11891	-0.191406	1.11891	-14.3293	1.11891	-0.853659	1.11891	-3.17073
1.11971	-3.28984e-05	1.11971	-0.121582	1.11971	0.961426	1.11971	-0.190918	1.11971	-14.1463	1.11971	0.121951	1.11971	-3.10976
1.1205	-1.86313e-05	1.1205	-0.122559	1.1205	0.961914	1.1205	-0.197754	1.1205	-13.4756	1.1205	0.243902	1.1205	-3.17073
1.12129	-6.88182e-06	1.12129	-0.125	1.12129	0.963379	1.12129	-0.199707	1.12129	-14.1463	1.12129	0.548781	1.12129	-3.29268
1.12209	5.53903e-06	1.12209	-0.130859	1.12209	0.959961	1.12209	-0.202637	1.12209	-14.3293	1.12209	0.731707	1.12209	-3.17073
1.12288	2.16526e-05	1.12288	-0.140137	1.12288	0.958008	1.12288	-0.197754	1.12288	-13.9634	1.12288	0.731707	1.12288	-3.17073
1.12368	4.2298e-05	1.12368	-0.143555	1.12368	0.958984	1.12368	-0.20166	1.12368	-13.2317	1.12368	0.243902	1.12368	-3.10976
1.12447	5.1194e-05	1.12447	-0.144043	1.12447	0.958496	1.12447	-0.201172	1.12447	-13.1707	1.12447	-0.0609756	1.12447	-3.17073
1.12526	3.6759e-05	1.12526	-0.14209	1.12526	0.962402	1.12526	-0.205566	1.12526	-13.5976	1.12526	-0.426829	1.12526	-3.17073
1.12606	3.54162e-05	1.12606	-0.137695	1.12606	0.958984	1.12606	-0.20752	1.12606	-13.7805	1.12606	-0.426829	1.12606	-3.29268
1.12685	4.17945e-05	1.12685	-0.136719	1.12685	0.958496	1.12685	-0.208008	1.12685	-13.4146	1.12685	-0.609756	1.12685	-3.10976
1.12765	4.26337e-05	1.12765	-0.131348	1.12765	0.960938	1.12765	-0.210938	1.12765	-13.1707	1.12765	-0.548781	1.12765	-3.29268
1.12844	2.50095e-05	1.12844	-0.12793	1.12844	0.963379	1.12844	-0.216797	1.12844	-13.2927	1.12844	-0.670732	1.12844	-3.17073
1.12924	2.46738e-05	1.12924	-0.12793	1.12924	0.963379	1.12924	-0.216797	1.12924	-14.0244	1.12924	-0.182927	1.12924	-3.29268
1.13003	1.19173e-05	1.13003	-0.130371	1.13003	0.95752	1.13003	-0.212891	1.13003	-14.0244	1.13003	-0.0609756	1.13003	-3.35366
1.13082	3.52483e-06	1.13082	-0.130859	1.13082	0.960449	1.13082	-0.211914	1.13082	-13.5976	1.13082	-0.182927	1.13082	-3.47561
1.13162	-3.35698e-06	1.13162	-0.131348	1.13162	0.961914	1.13162	-0.211914	1.13162	-13.3537	1.13162	-0.548781	1.13162	-3.23171
1.13241	-1.27565e-05	1.13241	-0.133789	1.13241	0.964355	1.13241	-0.210449	1.13241	-13.8415	1.13241	-0.548781	1.13241	-3.29268
1.13321	-1.87991e-05	1.13321	-0.133789	1.13321	0.964355	1.13321	-0.209473	1.13321	-14.3293	1.13321	-0.365854	1.13321	-3.35366
1.134	-2.63523e-05	1.134	-0.130371	1.134	0.960938	1.134	-0.206543	1.134	-14.2073	1.134	-0.487805	1.134	-3.47561
1.13479	-3.0045e-05	1.13479	-0.133301	1.13479	0.960938	1.13479	-0.20459	1.13479	-13.9024	1.13479	-0.182927	1.13479	-3.47561
1.13559	-3.28984e-05	1.13559	-0.13623	1.13559	0.958496	1.13559	-0.208984	1.13559	-14.0244	1.13559	-0.182927	1.13559	-3.53659
1.13638	-4.39765e-05	1.13638	-0.13623	1.13638	0.962891	1.13638	-0.210449	1.13638	-14.3293	1.13638	-0.365854	1.13638	-3.47561
1.13718	-4.68299e-05	1.13718	-0.138672	1.13718	0.959473	1.13718	-0.206055	1.13718	-14.2683	1.13718	-0.426829	1.13718	-3.35366
1.13797	-4.86763e-05	1.13797	-0.13623	1.13797	0.958984	1.13797	-0.209961	1.13797	-14.2683	1.13797	-0.121951	1.13797	-3.65854
1.13876	-4.41444e-05	1.13876	-0.128418	1.13876	0.963379	1.13876	-0.215332	1.13876	-14.2683	1.13876	0	1.13876	-3.65854
1.13956	-3.77661e-05	1.13956	-0.128906	1.13956	0.961426	1.13956	-0.213867	1.13956	-14.5732	1.13956	0.182927	1.13956	-3.71951
1.14035	-3.0045e-05	1.14035	-0.129883	1.14035	0.959961	1.14035	-0.212402	1.14035	-14.4512	1.14035	0.243902	1.14035	-3.78049
1.14115	-1.66171e-05	1.14115	-0.134766	1.14115	0.957031	1.14115	-0.209473	1.14115	-14.5122	1.14115	0.121951	1.14115	-3.65854
1.14194	-9.23171e-06	1.14194	-0.137207	1.14194	0.960938	1.14194	-0.206543	1.14194	-14.2073	1.14194	0.182927	1.14194	-3.71951
1.14274	7.88891e-06	1.14274	-0.134766	1.14274	0.963379	1.14274	-0.205566	1.14274	-14.3902	1.14274	0.0609756	1.14274	-3.59756
1.14353	2.3331e-05	1.14353	-0.13623	1.14353	0.961914	1.14353	-0.205078	1.14353	-14.6951	1.14353	-0.121951	1.14353	-3.84146
1.14432	3.74304e-05	1.14432	-0.131348	1.14432	0.958008	1.14432	-0.199219	1.14432	-14.6951	1.14432	-0.121951	1.14432	-3.90244
1.14512	4.21302e-05	1.14512	-0.132324	1.14512	0.960449	1.14512	-0.196289	1.14512	-14.3293	1.14512	-0.182927	1.14512	-3.65854
1.14591	4.14588e-05	1.14591	-0.132812	1.14591	0.961914	1.14591	-0.200195	1.14591	-14.3902	1.14591	0.0609756	1.14591	-3.65854
1.14671	5.22011e-05	1.14671	-0.135254	1.14671	0.960449	1.14671	-0.202148	1.14671	-14.5122	1.14671	0.182927	1.14671	-3.59756
1.1475	3.97803e-05	1.1475	-0.134277	1.1475	0.959473	1.1475	-0.19873	1.1475	-14.5732	1.1475	-0.0609756	1.1475	-3.71951
1.14829	2.18204e-05	1.14829	-0.137695	1.14829	0.960449	1.14829	-0.199707	1.14829	-14.5122	1.14829	-0.182927	1.14829	-3.71951
1.14909	1.86313e-05	1.14909	-0.135254	1.14909	0.960449	1.14909	-0.203125	1.14909	-14.2073	1.14909	-0.0609756	1.14909	-3.65854
1.14988	1.86313e-05	1.14988	-0.13623	1.14988	0.958008	1.14988	-0.205078	1.14988	-14.2073	1.14988	-0.0609756	1.14988	-3.78049
1.15068	5.20333e-06	1.15068	-0.137207	1.15068	0.957031	1.15068	-0.207031	1.15068	-14.2073	1.15068	-0.243902	1.15068	-3.78049
1.15147	-1.04067e-05	1.15147	-0.134766	1.15147	0.959961	1.15147	-0.205078	1.15147	-14.0854	1.15147	-0.304878	1.15147	-3.65854
1.15226	-1.62814e-05	1.15226	-0.131836	1.15226	0.956055	1.15226	-0.206543	1.15226	-13.7195	1.15226	-0.182927	1.15226	-3.78049
1.15306	-1.74563e-05	1.15306	-0.141602	1.15306	0.958984	1.15306	-0.208008	1.15306	-14.0244	1.15306	0	1.15306	-3.59756
1.15385	-1.87991e-05	1.15385	-0.143555	1.15385	0.95752	1.15385	-0.206055	1.15385	-14.0854	1.15385	-0.182927	1.15385	-3.65854
1.15465	-2.16526e-05	1.15465	-0.138184	1.15465	0.958496	1.15465	-0.202148	1.15465	-13.8415	1.15465	-0.487805	1.15465	-3.90244
1.15544	-2.70237e-05	1.15544	-0.13916	1.15544	0.961426	1.15544	-0.203613	1.15544	-13.7805	1.15544	-0.426829	1.15544	-3.71951
1.15624	-3.45769e-05	1.15624	0	1.15624	0	1.15624	0	1.15624	0	1.15624	0	1.15624	0
1.15703	-4.64942e-05	1.15703	0	1.15703	0	1.15703	0	1.15703	0	1.15703	0	1.15703	0
1.15782	-4.68299e-05	1.15782	-0.138184	1.15782	0.958496	1.15782	-0.202637	1.15782	-13.7195	1.15782	-0.792683	1.15782	-3.78049
1.15862	-3.91089e-05	1.15862	-0.131348	1.15862	0.963867	1.15862	-0.20459	1.15862	-13.4146	1.15862	-0.853659	1.15862	-3.78049
1.15941	-3.44091e-05	1.15941	-0.140625	1.15941	0.965332	1.15941	-0.205566	1.15941	-13.7805	1.15941	-0.853659	1.15941	-3.78049
1.16021	-1.98062e-05	1.16021	-0.137695	1.16021	0.961914	1.16021	-0.19873	1.16021	-14.0244	1.16021	-0.97561	1.16021	-3.59756
1.161	-1.05745e-05	1.161	-0.13623	1.161	0.959961	1.161	-0.203125	1.161	-13.7195	1.161	-0.670732	1.161	-3.41463
1.16179	-4.19623e-06	1.16179	-0.135254	1.16179	0.961426	1.16179	-0.208496	1.16179	-13.9024	1.16179	-0.792683	1.16179	-3.53659
1.16259	1.561e-05	1.16259	-0.140137	1.16259	0.959961	1.16259	-0.20459	1.16259	-14.1463	1.16259	-0.731707	1.16259	-3.59756
1.16338	2.60166e-05	1.16338	-0.139648	1.16338	0.959473	1.16338	-0.203125	1.16338	-13.9634	1.16338	-1.34146	1.16338	-3.78049
1.16418	3.40734e-05	1.16418	-0.135742	1.16418	0.964355	1.16418	-0.202637	1.16418	-13.5366	1.16418	-1.70732	1.16418	-3.71951
1.16497	4.28016e-05	1.16497	-0.133789	1.16497	0.962402	1.16497	-0.201172	1.16497	-13.7195	1.16497	-0.731707	1.16497	-3.78049
1.16576	3.44091e-05	1.16576	-0.138184	1.16576	0.958984	1.16576	-0.198242	1.16576	-13.2927	1.16576	-0.304878	1.16576	-3.78049
1.16656	4.46479e-05	1.16656	-0.141602	1.16656	0.961914	1.16656	-0.206543	1.16656	-13.2317	1.16656	-1.34146	1.16656	-3.84146
1.16735	5.82437e-05	1.16735	-0.138672	1.16735	0.962402	1.16735	-0.215332	1.16735	-13.7805	1.16735	-1.58537	1.16735	-3.59756
1.16815	4.36408e-05	1.16815	-0.134766	1.16815	0.958008	1.16815	-0.209961	1.16815	-13.6585	1.16815	-1.40244	1.16815	-3.59756
1.16894	2.46738e-05	1.16894	-0.137695	1.16894	0.958496	1.16894	-0.205078	1.16894	-13.2317	1.16894	-0.792683	1.16894	-3.90244
1.16974	2.01419e-05	1.16974	-0.137695	1.16974	0.961914	1.16974	-0.202637	1.16974	-12.8659	1.16974	-0.731707	1.16974	-4.08537
1.17053	1.29244e-05	1.17053	-0.144043	1.17053	0.96582	1.17053	-0.206055	1.17053	-13.4756	1.17053	-0.609756	1.17053	-4.14634
1.17132	6.21042e-06	1.17132	-0.141602	1.17132	0.962891	1.17132	-0.208008	1.17132	-13.9634	1.17132	-1.21951	1.17132	-3.84146
1.17212	-7.38537e-06	1.17212	-0.13916	1.17212	0.959961	1.17212	-0.214355	1.17212	-14.3293	1.17212	-1.76829	1.17212	-3.84146
1.17291	-1.8967e-05	1.17291	-0.130371	1.17291	0.954102	1.17291	-0.205566	1.17291	-14.2683	1.17291	-1.64634	1.17291	-3.96341
1.17371	-2.63523e-05	1.17371	-0.119629	1.17371	0.962891	1.17371	-0.203613	1.17371	-12.9878	1.17371	-0.731707	1.17371	-4.32927
1.1745	-3.20592e-05	1.1745	-0.117676	1.1745	0.965332	1.1745	-0.216797	1.1745	-12.7439	1.1745	0.426829	1.1745	-4.57317
1.17529	-3.50805e-05	1.17529	-0.125488	1.17529	0.962402	1.17529	-0.224121	1.17529	-14.1463	1.17529	0.670732	1.17529	-4.69512
1.17609	-4.64942e-05	1.17609	-0.126953	1.17609	0.956543	1.17609	-0.230957	1.17609	-14.939	1.17609	-0.121951	1.17609	-4.39024
1.17688	-5.38796e-05	1.17688	-0.129395	1.17688	0.952148	1.17688	-0.228516	1.17688	-15.5488	1.17688	0.243902	1.17688	-4.69512
1.17768	-5.69009e-05	1.17768	-0.130859	1.17768	0.95459	1.17768	-0.216797	1.17768	-13.7195	1.17768	1.09756	1.17768	-4.63415
1.17847	-5.10262e-05	1.17847	-0.135254	1.17847	0.964355	1.17847	-0.218262	1.17847	-13.4756	1.17847	2.2561	1.17847	-5.12195
1.17926	-3.94446e-05	1.17926	-0.149414	1.17926	0.969238	1.17926	-0.210449	1.17926	-14.939	1.17926	1.70732	1.17926	-4.93902
1.18006	-3.0045e-05	1.18006	-0.154297	1.18006	0.958496	1.18006	-0.209473	1.18006	-16.3415	1.18006	0.182927	1.18006	-4.57317
1.18085	-1.66171e-05	1.18085	-0.145508	1.18085	0.950195	1.18085	-0.206543	1.18085	-15.4878	1.18085	0.365854	1.18085	-4.5122
1.18165	-4.86763e-06	1.18165	-0.148926	1.18165	0.956055	1.18165	-0.211914	1.18165	-13.9634	1.18165	0.97561	1.18165	-4.63415
1.18244	3.52483e-06	1.18244	-0.153809	1.18244	0.962402	1.18244	-0.212402	1.18244	-14.6951	1.18244	0.731707	1.18244	-4.69512
1.18324	2.13169e-05	1.18324	0	1.18324	0	1.18324	0	1.18324	0	1.18324	0	1.18324	0
1.18403	3.81018e-05	1.18403	0	1.18403	0	1.18403	0	1.18403	0	1.18403	0	1.18403	0
1.18482	4.71656e-05	1.18482	-0.148926	1.18482	0.959473	1.18482	-0.203125	1.18482	-15.1829	1.18482	-0.0609756	1.18482	-4.32927
1.18562	4.88441e-05	1.18562	-0.147949	1.18562	0.956543	1.18562	-0.20752	1.18562	-15.1829	1.18562	-0.243902	1.18562	-4.26829
1.18641	5.42153e-05	1.18641	-0.14502	1.18641	0.956055	1.18641	-0.206543	1.18641	-15.7317	1.18641	-0.365854	1.18641	-4.14634
1.18721	4.95155e-05	1.18721	-0.145996	1.18721	0.95459	1.18721	-0.200684	1.18721	-15.8537	1.18721	-0.121951	1.18721	-4.20732
1.188	3.6759e-05	1.188	-0.146484	1.188	0.95459	1.188	-0.197266	1.188	-15.1829	1.188	0	1.188	-4.14634
1.18879	3.30663e-05	1.18879	-0.140137	1.18879	0.95752	1.18879	-0.195312	1.18879	-14.8171	1.18879	0	1.18879	-4.14634
1.18959	2.6688e-05	1.18959	-0.13916	1.18959	0.958984	1.18959	-0.201172	1.18959	-15.061	1.18959	-0.0609756	1.18959	-4.14634
1.19038	1.46029e-05	1.19038	-0.137695	1.19038	0.961426	1.19038	-0.206543	1.19038	-15.6707	1.19038	-0.365854	1.19038	-4.02439
1.19118	1.04067e-05	1.19118	-0.133301	1.19118	0.95752	1.19118	-0.201172	1.19118	-15.7927	1.19118	0.121951	1.19118	-4.02439
1.19197	1.0071e-06	1.19197	-0.138672	1.19197	0.958984	1.19197	-0.200195	1.19197	-15.2439	1.19197	1.21951	1.19197	-4.08537
1.19276	-1.14137e-05	1.19276	-0.149902	1.19276	0.956543	1.19276	-0.201172	1.19276	-15.3659	1.19276	1.21951	1.19276	-3.90244
1.19356	-1.09102e-05	1.19356	-0.157227	1.19356	0.95459	1.19356	-0.200195	1.19356	-15.4878	1.19356	0.487805	1.19356	-3.84146
1.19435	-2.06455e-05	1.19435	-0.157715	1.19435	0.953125	1.19435	-0.195801	1.19435	-15.3659	1.19435	0.121951	1.19435	-3.65854
1.19515	-2.40024e-05	1.19515	-0.161621	1.19515	0.956055	1.19515	-0.197754	1.19515	-15.061	1.19515	-0.304878	1.19515	-3.47561
1.19594	-3.81018e-05	1.19594	-0.155762	1.19594	0.95752	1.19594	-0.19873	1.19594	-14.939	1.19594	-0.426829	1.19594	-3.41463
1.19674	-4.64942e-05	1.19674	-0.151855	1.19674	0.958984	1.19674	-0.201172	1.19674	-15.3049	1.19674	-1.03659	1.19674	-3.35366
1.19753	-5.70687e-05	1.19753	-0.146484	1.19753	0.961914	1.19753	-0.197754	1.19753	-15.2439	1.19753	-1.21951	1.19753	-3.10976
1.19832	-6.3447e-05	1.19832	-0.14502	1.19832	0.958496	1.19832	-0.198242	1.19832	-14.878	1.19832	-1.09756	1.19832	-3.35366
1.19912	-4.46479e-05	1.19912	-0.145508	1.19912	0.962891	1.19912	-0.200684	1.19912	-15.1829	1.19912	-0.731707	1.19912	-3.23171
1.19991	-3.69268e-05	1.19991	-0.145996	1.19991	0.958984	1.19991	-0.200684	1.19991	-15.4268	1.19991	-0.487805	1.19991	-3.23171
1.20071	-1.81277e-05	1.20071	-0.145996	1.20071	0.958496	1.20071	-0.202637	1.20071	-15.4268	1.20071	-0.548781	1.20071	-3.10976
1.2015	-2.18204e-06	1.2015	-0.146973	1.2015	0.956543	1.2015	-0.202637	1.2015	-15.4268	1.2015	-0.731707	1.2015	-3.10976
1.20229	9.9031e-06	1.20229	-0.148926	1.20229	0.955566	1.20229	-0.203125	1.20229	-15.1829	1.20229	-1.09756	1.20229	-3.04878
1.20309	1.82956e-05	1.20309	-0.144043	1.20309	0.957031	1.20309	-0.201172	1.20309	-15.2439	1.20309	-1.21951	1.20309	-2.92683
1.20388	3.03807e-05	1.20388	-0.142578	1.20388	0.960449	1.20388	-0.196777	1.20388	-15.3659	1.20388	-1.28049	1.20388	-2.80488
1.20468	4.0116e-05	1.20468	-0.142578	1.20468	0.955078	1.20468	-0.194336	1.20468	-15.5488	1.20468	-1.09756	1.20468	-2.7439
1.20547	3.91089e-05	1.20547	-0.139648	1.20547	0.961914	1.20547	-0.192383	1.20547	-14.5732	1.20547	-0.792683	1.20547	-2.9878
1.20626	3.94446e-05	1.20626	-0.146484	1.20626	0.966309	1.20626	-0.199219	1.20626	-15.4268	1.20626	-0.487805	1.20626	-3.04878
1.20706	3.82696e-05	1.20706	-0.146973	1.20706	0.958496	1.20706	-0.194336	1.20706	-16.1585	1.20706	-0.670732	1.20706	-2.68293
1.20785	3.45769e-05	1.20785	-0.146484	1.20785	0.950684	1.20785	-0.188477	1.20785	-15.9756	1.20785	-1.03659	1.20785	-2.68293
1.20865	2.23239e-05	1.20865	-0.148926	1.20865	0.959473	1.20865	-0.194824	1.20865	-14.1463	1.20865	-0.548781	1.20865	-2.92683
1.20944	1.49386e-05	1.20944	-0.152832	1.20944	0.964844	1.20944	-0.193359	1.20944	-14.5122	1.20944	-0.792683	1.20944	-2.9878
1.21024	1.37636e-05	1.21024	0	1.21024	0	1.21024	0	1.21024	0	1.21024	0	1.21024	0
1.21103	7.55322e-06	1.21103	0	1.21103	0	1.21103	0	1.21103	0	1.21103	0	1.21103	0
1.21182	-4.53193e-06	1.21182	-0.143066	1.21182	0.95752	1.21182	-0.189453	1.21182	-13.7195	1.21182	-0.365854	1.21182	-2.56098
1.21262	-5.87472e-06	1.21262	-0.149414	1.21262	0.963867	1.21262	-0.196777	1.21262	-14.8171	1.21262	-0.731707	1.21262	-2.68293
1.21341	-1.49386e-05	1.21341	-0.141602	1.21341	0.960938	1.21341	-0.189941	1.21341	-15.061	1.21341	-1.34146	1.21341	-2.43902
1.21421	-1.8967e-05	1.21421	-0.135254	1.21421	0.958008	1.21421	-0.185547	1.21421	-14.8171	1.21421	-1.21951	1.21421	-2.62195
1.215	-2.23239e-05	1.215	-0.134766	1.215	0.959961	1.215	-0.188965	1.215	-14.3293	1.215	-1.15854	1.215	-2.43902
1.21579	-3.62554e-05	1.21579	-0.134277	1.21579	0.962891	1.21579	-0.195801	1.21579	-14.2683	1.21579	-0.792683	1.21579	-2.56098
1.21659	-5.35439e-05	1.21659	-0.140625	1.21659	0.958984	1.21659	-0.199219	1.21659	-14.7561	1.21659	-0.426829	1.21659	-2.62195
1.21738	-5.60616e-05	1.21738	-0.145508	1.21738	0.958496	1.21738	-0.193359	1.21738	-15.122	1.21738	-0.365854	1.21738	-2.5
1.21818	-4.81727e-05	1.21818	-0.144043	1.21818	0.95752	1.21818	-0.190918	1.21818	-14.7561	1.21818	-0.304878	1.21818	-2.43902
1.21897	-3.15557e-05	1.21897	-0.147949	1.21897	0.960938	1.21897	-0.194336	1.21897	-14.2073	1.21897	-0.304878	1.21897	-2.56098
1.21976	-3.23949e-05	1.21976	-0.148438	1.21976	0.963867	1.21976	-0.198242	1.21976	-14.2073	1.21976	-0.609756	1.21976	-2.43902
1.22056	-2.61845e-05	1.22056	-0.144043	1.22056	0.960938	1.22056	-0.199219	1.22056	-14.6951	1.22056	-1.03659	1.22056	-2.19512
1.22135	-5.70687e-06	1.22135	-0.13916	1.22135	0.959961	1.22135	-0.194824	1.22135	-14.6951	1.22135	-1.15854	1.22135	-2.5
1.22215	1.12459e-05	1.22215	-0.138184	1.22215	0.959961	1.22215	-0.194336	1.22215	-14.0244	1.22215	-0.914634	1.22215	-2.2561
1.22294	2.80308e-05	1.22294	-0.13623	1.22294	0.963379	1.22294	-0.195801	1.22294	-14.0244	1.22294	-0.121951	1.22294	-2.37805
1.22374	3.60876e-05	1.22374	-0.138672	1.22374	0.962891	1.22374	-0.197266	1.22374	-14.2073	1.22374	0	1.22374	-2.5
1.22453	4.68299e-05	1.22453	-0.140625	1.22453	0.959961	1.22453	-0.199707	1.22453	-14.6951	1.22453	0.0609756	1.22453	-2.56098
1.22532	5.15297e-05	1.22532	-0.140137	1.22532	0.959473	1.22532	-0.197266	1.22532	-14.2683	1.22532	0.243902	1.22532	-2.5
1.22612	4.64942e-05	1.22612	-0.140625	1.22612	0.960449	1.22612	-0.199219	1.22612	-14.2073	1.22612	0	1.22612	-2.5
1.22691	3.94446e-05	1.22691	-0.142578	1.22691	0.962891	1.22691	-0.196777	1.22691	-14.5732	1.22691	-0.182927	1.22691	-2.37805
1.22771	3.54162e-05	1.22771	0	1.22771	0	1.22771	0	1.22771	0	1.22771	0	1.22771	0
1.2285	2.65202e-05	1.2285	0	1.2285	0	1.2285	0	1.2285	0	1.2285	0	1.2285	0
1.22929	2.1149e-05	1.22929	-0.144043	1.22929	0.961914	1.22929	-0.197266	1.22929	-14.3902	1.22929	0.243902	1.22929	-2.68293
1.23009	1.09102e-05	1.23009	-0.141602	1.23009	0.960449	1.23009	-0.195801	1.23009	-14.3902	1.23009	0.304878	1.23009	-2.62195
1.23088	1.67849e-06	1.23088	-0.144531	1.23088	0.958984	1.23088	-0.193848	1.23088	-14.2683	1.23088	0.182927	1.23088	-2.56098
1.23168	-7.55322e-06	1.23168	-0.145996	1.23168	0.958984	1.23168	-0.199707	1.23168	-14.3902	1.23168	-0.0609756	1.23168	-2.43902
1.23247	-1.8967e-05	1.23247	0	1.23247	0	1.23247	0	1.23247	0	1.23247	0	1.23247	0
1.23326	-2.58488e-05	1.23326	0	1.23326	0	1.23326	0	1.23326	0	1.23326	0	1.23326	0
1.23406	-2.61845e-05	1.23406	-0.145508	1.23406	0.960449	1.23406	-0.195801	1.23406	-14.2073	1.23406	-0.487805	1.23406	-2.5
1.23485	-2.7863e-05	1.23485	-0.144531	1.23485	0.959473	1.23485	-0.195801	1.23485	-14.4512	1.23485	-0.365854	1.23485	-2.5
1.23565	-3.60876e-05	1.23565	-0.145508	1.23565	0.958496	1.23565	-0.194336	1.23565	-14.5732	1.23565	-0.121951	1.23565	-2.5
1.23644	-5.25368e-05	1.23644	-0.143555	1.23644	0.960938	1.23644	-0.192871	1.23644	-14.3902	1.23644	0	1.23644	-2.5
1.23724	-5.52224e-05	1.23724	-0.142578	1.23724	0.961914	1.23724	-0.195801	1.23724	-14.3293	1.23724	-0.182927	1.23724	-2.68293
1.23803	-5.28725e-05	1.23803	-0.139648	1.23803	0.959473	1.23803	-0.196289	1.23803	-14.6341	1.23803	-0.548781	1.23803	-2.5
1.23882	-4.11231e-05	1.23882	-0.138184	1.23882	0.960449	1.23882	-0.196289	1.23882	-14.3902	1.23882	-0.609756	1.23882	-2.37805
1.23962	-2.85344e-05	1.23962	-0.131836	1.23962	0.961914	1.23962	-0.191406	1.23962	-13.9024	1.23962	-0.182927	1.23962	-2.56098
1.24041	-1.62814e-05	1.24041	0	1.24041	0	1.24041	0	1.24041	0	1.24041	0	1.24041	0
1.24121	-3.52483e-06	1.24121	0	1.24121	0	1.24121	0	1.24121	0	1.24121	0	1.24121	0
1.242	6.54612e-06	1.242	0	1.242	0	1.242	0	1.242	0	1.242	0	1.242	0
1.24279	1.59457e-05	1.24279	0	1.24279	0	1.24279	0	1.24279	0	1.24279	0	1.24279	0
1.24359	2.63523e-05	1.24359	-0.139648	1.24359	0.964844	1.24359	-0.191895	1.24359	-14.3902	1.24359	0.426829	1.24359	-2.7439
1.24438	4.17945e-05	1.24438	-0.140137	1.24438	0.963867	1.24438	-0.189941	1.24438	-14.2683	1.24438	0.182927	1.24438	-2.7439
1.24518	4.38087e-05	1.24518	0	1.24518	0	1.24518	0	1.24518	0	1.24518	0	1.24518	0
1.24597	4.448e-05	1.24597	0	1.24597	0	1.24597	0	1.24597	0	1.24597	0	1.24597	0
1.24676	4.12909e-05	1.24676	-0.142578	1.24676	0.962402	1.24676	-0.188965	1.24676	-13.9634	1.24676	0.304878	1.24676	-3.23171
1.24756	4.39765e-05	1.24756	-0.140137	1.24756	0.975098	1.24756	-0.208496	1.24756	-13.7805	1.24756	-0.182927	1.24756	-2.7439
1.24835	4.21302e-05	1.24835	-0.132812	1.24835	0.967285	1.24835	-0.196777	1.24835	-17.0732	1.24835	-0.609756	1.24835	-2.2561
1.24915	2.97093e-05	1.24915	-0.125488	1.24915	0.943848	1.24915	-0.186523	1.24915	-15.5488	1.24915	-0.243902	1.24915	-2.31707
1.24994	1.19173e-05	1.24994	-0.128418	1.24994	0.960449	1.24994	-0.192383	1.24994	-11.5244	1.24994	1.82927	1.24994	-3.23171
1.25074	3.86053e-06	1.25074	-0.151367	1.25074	0.97998	1.25074	-0.205566	1.25074	-14.2683	1.25074	1.76829	1.25074	-2.9878
1.25153	-5.70687e-06	1.25153	-0.160156	1.25153	0.958496	1.25153	-0.178223	1.25153	-18.3537	1.25153	0.121951	1.25153	-2.37805
1.25232	-1.32601e-05	1.25232	-0.143066	1.25232	0.941406	1.25232	-0.170898	1.25232	-17.5	1.25232	0	1.25232	-2.43902
1.25312	-1.76242e-05	1.25312	0	1.25312	0	1.25312	0	1.25312	0	1.25312	0	1.25312	0
1.25391	-2.46738e-05	1.25391	0	1.25391	0	1.25391	0	1.25391	0	1.25391	0	1.25391	0
1.25471	-2.40024e-05	1.25471	-0.140137	1.25471	0.953613	1.25471	-0.181641	1.25471	-16.7073	1.25471	-1.58537	1.25471	-2.37805
1.2555	-2.50095e-05	1.2555	-0.126953	1.2555	0.952637	1.2555	-0.174316	1.2555	-15.122	1.2555	-0.243902	1.2555	-2.43902
1.25629	-4.28016e-05	1.25629	-0.129883	1.25629	0.958008	1.25629	-0.185059	1.25629	-12.5	1.25629	1.03659	1.25629	-2.7439
1.25709	-5.95865e-05	1.25709	-0.141602	1.25709	0.970215	1.25709	-0.199707	1.25709	-14.0244	1.25709	0.243902	1.25709	-2.80488
1.25788	-6.05936e-05	1.25788	-0.147461	1.25788	0.960449	1.25788	-0.192871	1.25788	-15.6098	1.25788	-0.365854	1.25788	-2.62195
1.25868	-4.73335e-05	1.25868	-0.139648	1.25868	0.953613	1.25868	-0.185059	1.25868	-14.5122	1.25868	-0.548781	1.25868	-2.5
1.25947	-3.0045e-05	1.25947	-0.135742	1.25947	0.957031	1.25947	-0.191406	1.25947	-13.3537	1.25947	-0.853659	1.25947	-2.62195
1.26026	-2.4506e-05	1.26026	-0.130859	1.26026	0.964355	1.26026	-0.193848	1.26026	-13.9634	1.26026	-0.670732	1.26026	-2.68293
1.26106	-1.32601e-05	1.26106	-0.128418	1.26106	0.962402	1.26106	-0.191406	1.26106	-14.5732	1.26106	-0.304878	1.26106	-2.68293
1.26185	3.86053e-06	1.26185	-0.133301	1.26185	0.958496	1.26185	-0.190918	1.26185	-14.3293	1.26185	0.243902	1.26185	-2.62195
1.26265	1.37636e-05	1.26265	0	1.26265	0	1.26265	0	1.26265	0	1.26265	0	1.26265	0
1.26344	1.93027e-05	1.26344	0	1.26344	0	1.26344	0	1.26344	0	1.26344	0	1.26344	0
1.26424	3.20592e-05	1.26424	-0.148926	1.26424	0.959961	1.26424	-0.191406	1.26424	-14.3293	1.26424	0.243902	1.26424	-2.7439
1.26503	3.77661e-05	1.26503	-0.150391	1.26503	0.959961	1.26503	-0.193359	1.26503	-14.0854	1.26503	-0.0609756	1.26503	-2.7439
1.26582	3.27306e-05	1.26582	0	1.26582	0	1.26582	0	1.26582	0	1.26582	0	1.26582	0
1.26662	4.43122e-05	1.26662	0	1.26662	0	1.26662	0	1.26662	0	1.26662	0	1.26662	0
1.26741	4.81727e-05	1.26741	-0.137695	1.26741	0.963379	1.26741	-0.194336	1.26741	-14.0854	1.26741	-1.03659	1.26741	-2.56098
1.26821	3.86053e-05	1.26821	-0.133301	1.26821	0.958496	1.26821	-0.191895	1.26821	-13.9024	1.26821	-0.487805	1.26821	-2.7439
1.269	3.44091e-05	1.269	-0.133301	1.269	0.961914	1.269	-0.193848	1.269	-13.9024	1.269	-0.243902	1.269	-2.62195
1.26979	1.8967e-05	1.26979	-0.135742	1.26979	0.962891	1.26979	-0.195801	1.26979	-13.9634	1.26979	-0.243902	1.26979	-2.56098
1.27059	2.51774e-06	1.27059	-0.137207	1.27059	0.959961	1.27059	-0.194824	1.27059	-14.3902	1.27059	-0.365854	1.27059	-2.80488
1.27138	-3.52483e-06	1.27138	-0.135254	1.27138	0.963867	1.27138	-0.197754	1.27138	-14.2073	1.27138	-0.243902	1.27138	-2.62195
1.27218	-5.87472e-06	1.27218	-0.135742	1.27218	0.961914	1.27218	-0.19873	1.27218	-14.1463	1.27218	-0.121951	1.27218	-2.80488
1.27297	-1.47707e-05	1.27297	-0.131836	1.27297	0.963867	1.27297	-0.196289	1.27297	-14.2073	1.27297	-0.0609756	1.27297	-2.7439
1.27376	-3.20592e-05	1.27376	-0.133301	1.27376	0.96582	1.27376	-0.191895	1.27376	-14.2683	1.27376	0.121951	1.27376	-2.68293
1.27456	-3.84375e-05	1.27456	-0.137207	1.27456	0.966309	1.27456	-0.194824	1.27456	-14.2683	1.27456	0.121951	1.27456	-2.86585
1.27535	-3.50805e-05	1.27535	-0.13916	1.27535	0.963379	1.27535	-0.191895	1.27535	-14.3902	1.27535	0.243902	1.27535	-2.68293
1.27615	-4.0116e-05	1.27615	-0.136719	1.27615	0.963379	1.27615	-0.187012	1.27615	-14.6341	1.27615	0.365854	1.27615	-2.7439
1.27694	-5.33761e-05	1.27694	-0.138672	1.27694	0.960938	1.27694	-0.185547	1.27694	-14.4512	1.27694	0.487805	1.27694	-2.86585
1.27774	-5.18654e-05	1.27774	-0.138672	1.27774	0.963379	1.27774	-0.185547	1.27774	-14.3293	1.27774	0.548781	1.27774	-2.86585
1.27853	-3.96124e-05	1.27853	-0.13916	1.27853	0.960449	1.27853	-0.185547	1.27853	-14.2683	1.27853	0.365854	1.27853	-2.86585
1.27932	-4.06195e-05	1.27932	-0.13916	1.27932	0.959961	1.27932	-0.186523	1.27932	-14.2073	1.27932	0.243902	1.27932	-2.86585
1.28012	-2.95415e-05	1.28012	-0.140137	1.28012	0.960449	1.28012	-0.18457	1.28012	-13.9634	1.28012	0.182927	1.28012	-2.80488
1.28091	-1.46029e-05	1.28091	-0.140137	1.28091	0.963379	1.28091	-0.1875	1.28091	-14.0854	1.28091	0.182927	1.28091	-2.7439
1.28171	1.17494e-06	1.28171	-0.140137	1.28171	0.962402	1.28171	-0.190918	1.28171	-14.0244	1.28171	0	1.28171	-2.56098
1.2825	1.59457e-05	1.2825	-0.139648	1.2825	0.960938	1.2825	-0.193359	1.2825	-14.1463	1.2825	0	1.2825	-2.68293
1.28329	3.57519e-05	1.28329	-0.13916	1.28329	0.959961	1.28329	-0.190918	1.28329	-14.2073	1.28329	-0.182927	1.28329	-2.68293
1.28409	4.28016e-05	1.28409	-0.13916	1.28409	0.958984	1.28409	-0.190918	1.28409	-14.0854	1.28409	-0.304878	1.28409	-2.68293
1.28488	4.09552e-05	1.28488	-0.140137	1.28488	0.958496	1.28488	-0.187988	1.28488	-13.9634	1.28488	-0.182927	1.28488	-2.86585
1.28568	5.25368e-05	1.28568	-0.141602	1.28568	0.958496	1.28568	-0.1875	1.28568	-13.5976	1.28568	0.0609756	1.28568	-2.80488
1.28647	5.38796e-05	1.28647	-0.140137	1.28647	0.959473	1.28647	-0.188965	1.28647	-13.7805	1.28647	-0.0609756	1.28647	-2.80488
1.28726	4.9012e-05	1.28726	-0.141113	1.28726	0.959961	1.28726	-0.187988	1.28726	-13.7195	1.28726	-0.182927	1.28726	-2.80488
1.28806	4.0116e-05	1.28806	-0.136719	1.28806	0.958984	1.28806	-0.19043	1.28806	-13.7805	1.28806	-0.426829	1.28806	-2.80488
1.28885	3.27306e-05	1.28885	-0.13623	1.28885	0.959473	1.28885	-0.186523	1.28885	-13.6585	1.28885	-0.243902	1.28885	-2.62195
1.28965	2.43381e-05	1.28965	0	1.28965	0	1.28965	0	1.28965	0	1.28965	0	1.28965	0
1.29044	6.04257e-06	1.29044	0	1.29044	0	1.29044	0	1.29044	0	1.29044	0	1.29044	0
1.29124	1.67849e-06	1.29124	-0.135254	1.29124	0.963867	1.29124	-0.188965	1.29124	-13.6585	1.29124	0.365854	1.29124	-2.7439
1.29203	-1.67849e-06	1.29203	-0.133301	1.29203	0.961914	1.29203	-0.192871	1.29203	-13.7805	1.29203	0.792683	1.29203	-2.92683
1.29282	-5.53903e-06	1.29282	-0.132812	1.29282	0.963379	1.29282	-0.19043	1.29282	-13.4756	1.29282	0.609756	1.29282	-2.86585
1.29362	-1.59457e-05	1.29362	-0.13623	1.29362	0.962891	1.29362	-0.19043	1.29362	-13.5976	1.29362	0.792683	1.29362	-2.68293
1.29441	-2.50095e-05	1.29441	-0.134766	1.29441	0.966309	1.29441	-0.189941	1.29441	-13.5366	1.29441	0.853659	1.29441	-2.7439
1.29521	-3.18914e-05	1.29521	-0.134766	1.29521	0.966309	1.29521	-0.191895	1.29521	-13.7195	1.29521	1.03659	1.29521	-2.62195
1.296	-4.48157e-05	1.296	-0.13623	1.296	0.963867	1.296	-0.194336	1.296	-14.0244	1.296	1.15854	1.296	-2.68293
1.29679	-5.80758e-05	1.29679	-0.140137	1.29679	0.959473	1.29679	-0.190918	1.29679	-14.0854	1.29679	0.914634	1.29679	-2.7439
1.29759	-5.94186e-05	1.29759	-0.146973	1.29759	0.956543	1.29759	-0.190918	1.29759	-14.0854	1.29759	0.731707	1.29759	-2.62195
1.29838	-4.75013e-05	1.29838	-0.149414	1.29838	0.95752	1.29838	-0.189941	1.29838	-13.5976	1.29838	0.426829	1.29838	-2.62195
1.29918	-3.60876e-05	1.29918	-0.147461	1.29918	0.961914	1.29918	-0.19043	1.29918	-13.2927	1.29918	0.243902	1.29918	-2.62195
1.29997	-2.40024e-05	1.29997	-0.14209	1.29997	0.961426	1.29997	-0.192871	1.29997	-13.5366	1.29997	0.182927	1.29997	-2.68293
1.30076	-1.37636e-05	1.30076	-0.140625	1.30076	0.953613	1.30076	-0.195312	1.30076	-13.5976	1.30076	0.0609756	1.30076	-2.62195
1.30156	3.18914e-06	1.30156	-0.143066	1.30156	0.952637	1.30156	-0.194824	1.30156	-13.5366	1.30156	0.121951	1.30156	-2.43902
1.30235	2.06455e-05	1.30235	-0.148438	1.30235	0.971191	1.30235	-0.183594	1.30235	-11.5854	1.30235	-0.548781	1.30235	-2.43902
1.30315	2.3331e-05	1.30315	-0.130371	1.30315	0.979492	1.30315	-0.194336	1.30315	-14.8171	1.30315	-1.52439	1.30315	-2.31707
1.30394	2.87022e-05	1.30394	-0.12207	1.30394	0.952637	1.30394	-0.177246	1.30394	-16.4634	1.30394	-1.15854	1.30394	-2.13415
1.30474	4.11231e-05	1.30474	-0.111816	1.30474	0.940918	1.30474	-0.180664	1.30474	-12.0122	1.30474	0.914634	1.30474	-2.86585
1.30553	4.2298e-05	1.30553	-0.131348	1.30553	0.970703	1.30553	-0.206543	1.30553	-10.3049	1.30553	2.07317	1.30553	-2.86585
1.30632	3.6759e-05	1.30632	-0.151367	1.30632	0.978027	1.30632	-0.200684	1.30632	-14.6341	1.30632	1.46341	1.30632	-2.56098
1.30712	4.448e-05	1.30712	-0.150391	1.30712	0.956055	1.30712	-0.17334	1.30712	-15.9146	1.30712	1.03659	1.30712	-2.43902
1.30791	3.94446e-05	1.30791	-0.152832	1.30791	0.946289	1.30791	-0.17627	1.30791	-12.622	1.30791	0.487805	1.30791	-2.62195
1.30871	3.39055e-05	1.30871	-0.156738	1.30871	0.961426	1.30871	-0.202637	1.30871	-11.5854	1.30871	-0.97561	1.30871	-2.62195
1.3095	2.01419e-05	1.3095	-0.143066	1.3095	0.964844	1.3095	-0.207031	1.3095	-12.5	1.3095	-1.70732	1.3095	-2.56098
1.31029	6.88182e-06	1.31029	-0.122559	1.31029	0.960938	1.31029	-0.194336	1.31029	-13.9024	1.31029	-1.82927	1.31029	-2.37805
1.31109	-1.10781e-05	1.31109	-0.123047	1.31109	0.959473	1.31109	-0.187988	1.31109	-13.2927	1.31109	-0.853659	1.31109	-2.43902
1.31188	-1.35958e-05	1.31188	-0.125977	1.31188	0.965332	1.31188	-0.197266	1.31188	-12.7439	1.31188	0.0609756	1.31188	-2.68293
1.31268	-1.17494e-05	1.31268	-0.130859	1.31268	0.962402	1.31268	-0.203613	1.31268	-13.0488	1.31268	0.304878	1.31268	-2.56098
1.31347	-1.51064e-05	1.31347	-0.13623	1.31347	0.959961	1.31347	-0.202148	1.31347	-13.9634	1.31347	-0.182927	1.31347	-2.43902
1.31426	-1.94705e-05	1.31426	-0.143555	1.31426	0.960449	1.31426	-0.196777	1.31426	-13.5366	1.31426	-0.365854	1.31426	-2.56098
1.31506	-2.43381e-05	1.31506	-0.141113	1.31506	0.960938	1.31506	-0.194336	1.31506	-12.9878	1.31506	-0.487805	1.31506	-2.68293
1.31585	-2.95415e-05	1.31585	-0.136719	1.31585	0.963379	1.31585	-0.197754	1.31585	-13.2317	1.31585	-0.731707	1.31585	-2.68293
1.31665	-4.98512e-05	1.31665	-0.132812	1.31665	0.96582	1.31665	-0.193848	1.31665	-13.5366	1.31665	-0.97561	1.31665	-2.5
1.31744	-6.42863e-05	1.31744	-0.132812	1.31744	0.964355	1.31744	-0.193848	1.31744	-13.3537	1.31744	-0.609756	1.31744	-2.62195
1.31824	-5.47189e-05	1.31824	-0.13623	1.31824	0.964844	1.31824	-0.196289	1.31824	-13.3537	1.31824	-0.487805	1.31824	-2.56098
1.31903	-4.31373e-05	1.31903	-0.134766	1.31903	0.966309	1.31903	-0.195312	1.31903	-13.7195	1.31903	-0.182927	1.31903	-2.56098
1.31982	-2.93736e-05	1.31982	-0.134766	1.31982	0.958008	1.31982	-0.193848	1.31982	-13.7195	1.31982	-0.365854	1.31982	-2.68293
1.32062	-1.29244e-05	1.32062	-0.135742	1.32062	0.957031	1.32062	-0.193359	1.32062	-13.5976	1.32062	-0.243902	1.32062	-2.7439
1.32141	-1.84634e-06	1.32141	-0.135254	1.32141	0.959473	1.32141	-0.191895	1.32141	-13.1098	1.32141	-0.487805	1.32141	-2.62195
1.32221	5.53903e-06	1.32221	-0.135742	1.32221	0.961914	1.32221	-0.191895	1.32221	-13.1707	1.32221	-0.670732	1.32221	-2.7439
1.323	1.87991e-05	1.323	-0.135254	1.323	0.965332	1.323	-0.194824	1.323	-13.3537	1.323	-0.426829	1.323	-2.7439
1.32379	3.05486e-05	1.32379	-0.133301	1.32379	0.962402	1.32379	-0.192383	1.32379	-13.5976	1.32379	-0.243902	1.32379	-2.62195
1.32459	3.77661e-05	1.32459	-0.135742	1.32459	0.961914	1.32459	-0.191406	1.32459	-13.5976	1.32459	-0.243902	1.32459	-2.7439
1.32538	4.11231e-05	1.32538	-0.131836	1.32538	0.959961	1.32538	-0.192383	1.32538	-13.4146	1.32538	-0.243902	1.32538	-2.80488
1.32618	4.43122e-05	1.32618	-0.135254	1.32618	0.962402	1.32618	-0.190918	1.32618	-13.2927	1.32618	-0.304878	1.32618	-2.68293
1.32697	4.66621e-05	1.32697	-0.13916	1.32697	0.963379	1.32697	-0.196289	1.32697	-13.4146	1.32697	-0.426829	1.32697	-2.7439
1.32776	3.122e-05	1.32776	-0.13916	1.32776	0.960449	1.32776	-0.195312	1.32776	-13.6585	1.32776	-0.426829	1.32776	-2.7439
1.32856	2.73594e-05	1.32856	-0.132812	1.32856	0.961426	1.32856	-0.196777	1.32856	-13.4146	1.32856	-0.426829	1.32856	-2.7439
1.32935	2.60166e-05	1.32935	-0.133789	1.32935	0.963379	1.32935	-0.197266	1.32935	-13.1098	1.32935	-0.670732	1.32935	-2.62195
1.33015	1.52743e-05	1.33015	-0.132324	1.33015	0.958496	1.33015	-0.195801	1.33015	-13.1707	1.33015	-0.426829	1.33015	-2.68293
1.33094	3.52483e-06	1.33094	-0.132812	1.33094	0.963379	1.33094	-0.193848	1.33094	-13.2317	1.33094	-0.304878	1.33094	-2.80488
1.33174	4.53193e-06	1.33174	-0.134277	1.33174	0.965332	1.33174	-0.191895	1.33174	-13.1098	1.33174	-0.182927	1.33174	-2.92683
1.33253	-6.54612e-06	1.33253	-0.135254	1.33253	0.960449	1.33253	-0.188477	1.33253	-13.3537	1.33253	-0.121951	1.33253	-2.80488
1.33332	-1.67849e-05	1.33332	-0.137207	1.33332	0.959473	1.33332	-0.188477	1.33332	-13.5366	1.33332	-0.0609756	1.33332	-2.80488
1.33412	-1.64492e-05	1.33412	-0.138184	1.33412	0.959961	1.33412	-0.190918	1.33412	-12.9878	1.33412	-0.121951	1.33412	-2.68293
1.33491	-1.30922e-05	1.33491	-0.137695	1.33491	0.961426	1.33491	-0.191406	1.33491	-13.1098	1.33491	-0.548781	1.33491	-2.62195
1.33571	-2.48417e-05	1.33571	-0.137695	1.33571	0.959473	1.33571	-0.189941	1.33571	-13.4756	1.33571	-0.487805	1.33571	-2.68293
1.3365	-4.98512e-05	1.3365	-0.134277	1.3365	0.959961	1.3365	-0.188477	1.3365	-13.0488	1.3365	-0.182927	1.3365	-2.7439
1.33729	-5.62295e-05	1.33729	-0.137207	1.33729	0.965332	1.33729	-0.193848	1.33729	-12.8049	1.33729	-0.243902	1.33729	-2.68293
1.33809	-5.72366e-05	1.33809	-0.139648	1.33809	0.958008	1.33809	-0.193848	1.33809	-13.6585	1.33809	-0.365854	1.33809	-2.7439
1.33888	-3.97803e-05	1.33888	-0.135254	1.33888	0.961914	1.33888	-0.193848	1.33888	-12.6829	1.33888	-0.365854	1.33888	-2.7439
1.33968	-2.97093e-05	1.33968	-0.139648	1.33968	0.966309	1.33968	-0.196777	1.33968	-12.378	1.33968	-0.304878	1.33968	-2.68293
1.34047	-2.16526e-05	1.34047	-0.141113	1.34047	0.959961	1.34047	-0.19873	1.34047	-14.2073	1.34047	-1.03659	1.34047	-2.37805
1.34126	-1.12459e-05	1.34126	-0.136719	1.34126	0.95166	1.34126	-0.186523	1.34126	-13.1098	1.34126	-0.853659	1.34126	-2.43902
1.34206	9.9031e-06	1.34206	-0.132812	1.34206	0.966309	1.34206	-0.195801	1.34206	-11.0976	1.34206	-0.0609756	1.34206	-2.86585
1.34285	3.13878e-05	1.34285	-0.14209	1.34285	0.971191	1.34285	-0.207031	1.34285	-13.4146	1.34285	-0.487805	1.34285	-2.43902
1.34365	4.0116e-05	1.34365	-0.135742	1.34365	0.959961	1.34365	-0.188965	1.34365	-14.939	1.34365	-1.15854	1.34365	-2.2561
1.34444	3.92767e-05	1.34444	-0.129883	1.34444	0.95459	1.34444	-0.191406	1.34444	-13.5366	1.34444	-0.670732	1.34444	-2.43902
1.34524	4.12909e-05	1.34524	-0.135742	1.34524	0.970703	1.34524	-0.206055	1.34524	-11.0976	1.34524	0.365854	1.34524	-2.7439
1.34603	4.91798e-05	1.34603	-0.144043	1.34603	0.964844	1.34603	-0.202637	1.34603	-13.2927	1.34603	-0.487805	1.34603	-2.19512
1.34682	4.7837e-05	1.34682	-0.13623	1.34682	0.958496	1.34682	-0.193359	1.34682	-15.061	1.34682	-1.46341	1.34682	-2.13415
1.34762	3.87732e-05	1.34762	-0.127441	1.34762	0.954102	1.34762	-0.192871	1.34762	-12.2561	1.34762	-0.182927	1.34762	-2.43902
1.34841	3.42412e-05	1.34841	-0.132324	1.34841	0.969238	1.34841	-0.206055	1.34841	-11.7683	1.34841	0.304878	1.34841	-2.68293
1.34921	2.03098e-05	1.34921	-0.140137	1.34921	0.969238	1.34921	-0.20459	1.34921	-14.2073	1.34921	-0.792683	1.34921	-2.37805
1.35	3.18914e-06	1.35	0	1.35	0	1.35	0	1.35	0	1.35	0	1.35	0
1.35079	-6.54612e-06	1.35079	0	1.35079	0	1.35079	0	1.35079	0	1.35079	0	1.35079	0
1.35159	-1.05745e-05	1.35159	-0.133301	1.35159	0.960938	1.35159	-0.203613	1.35159	-12.0122	1.35159	0.182927	1.35159	-2.62195
1.35238	-1.4435e-05	1.35238	-0.138184	1.35238	0.96875	1.35238	-0.205078	1.35238	-13.7195	1.35238	-0.0609756	1.35238	-2.68293
1.35318	-1.59457e-05	1.35318	-0.138672	1.35318	0.961426	1.35318	-0.193848	1.35318	-14.7561	1.35318	-0.548781	1.35318	-2.31707
1.35397	-2.92058e-05	1.35397	-0.131348	1.35397	0.95752	1.35397	-0.192383	1.35397	-13.4756	1.35397	-0.609756	1.35397	-2.43902
1.35476	-3.91089e-05	1.35476	-0.130859	1.35476	0.959961	1.35476	-0.203125	1.35476	-12.622	1.35476	-0.365854	1.35476	-2.43902
1.35556	-4.64942e-05	1.35556	-0.134766	1.35556	0.96582	1.35556	-0.206543	1.35556	-12.561	1.35556	-0.0609756	1.35556	-2.43902
1.35635	-5.15297e-05	1.35635	-0.13623	1.35635	0.962891	1.35635	-0.19873	1.35635	-14.1463	1.35635	-0.365854	1.35635	-2.56098
1.35715	-6.16007e-05	1.35715	-0.133301	1.35715	0.958008	1.35715	-0.196289	1.35715	-14.2073	1.35715	-0.182927	1.35715	-2.43902
1.35794	-6.29435e-05	1.35794	-0.137207	1.35794	0.956055	1.35794	-0.193359	1.35794	-13.1707	1.35794	0.0609756	1.35794	-2.5
1.35874	-4.17945e-05	1.35874	-0.138672	1.35874	0.963867	1.35874	-0.19873	1.35874	-13.1098	1.35874	0.182927	1.35874	-2.37805
1.35953	-2.80308e-05	1.35953	-0.139648	1.35953	0.962402	1.35953	-0.203125	1.35953	-13.5366	1.35953	-0.548781	1.35953	-2.56098
1.36032	-1.82956e-05	1.36032	-0.139648	1.36032	0.959473	1.36032	-0.199219	1.36032	-13.9634	1.36032	-0.609756	1.36032	-2.43902
1.36112	-4.19623e-06	1.36112	-0.137207	1.36112	0.959961	1.36112	-0.195312	1.36112	-13.5366	1.36112	-0.731707	1.36112	-2.2561
1.36191	6.54612e-06	1.36191	-0.13623	1.36191	0.961426	1.36191	-0.194824	1.36191	-13.2317	1.36191	-0.792683	1.36191	-2.31707
1.36271	2.03098e-05	1.36271	0	1.36271	0	1.36271	0	1.36271	0	1.36271	0	1.36271	0
1.3635	3.20592e-05	1.3635	0	1.3635	0	1.3635	0	1.3635	0	1.3635	0	1.3635	0
1.36429	3.79339e-05	1.36429	-0.134277	1.36429	0.958008	1.36429	-0.200195	1.36429	-13.7805	1.36429	-0.609756	1.36429	-2.31707
1.36509	3.94446e-05	1.36509	-0.137207	1.36509	0.958008	1.36509	-0.20166	1.36509	-13.5976	1.36509	-0.670732	1.36509	-2.19512
1.36588	4.48157e-05	1.36588	-0.13916	1.36588	0.958496	1.36588	-0.200195	1.36588	-13.6585	1.36588	-0.731707	1.36588	-2.2561
1.36668	4.24659e-05	1.36668	-0.137207	1.36668	0.958008	1.36668	-0.19873	1.36668	-13.7805	1.36668	-1.03659	1.36668	-2.31707
1.36747	4.11231e-05	1.36747	-0.134766	1.36747	0.958008	1.36747	-0.193359	1.36747	-13.5976	1.36747	-1.03659	1.36747	-2.31707
1.36826	3.17235e-05	1.36826	-0.134277	1.36826	0.962891	1.36826	-0.192871	1.36826	-13.1098	1.36826	-1.09756	1.36826	-2.19512
1.36906	2.13169e-05	1.36906	-0.132324	1.36906	0.964844	1.36906	-0.19043	1.36906	-13.0488	1.36906	-0.853659	1.36906	-2.2561
1.36985	1.67849e-05	1.36985	-0.131836	1.36985	0.966797	1.36985	-0.189453	1.36985	-13.2927	1.36985	-0.853659	1.36985	-2.0122
1.37065	2.18204e-06	1.37065	-0.132812	1.37065	0.967285	1.37065	-0.193848	1.37065	-13.5976	1.37065	-0.914634	1.37065	-2.07317
1.37144	-6.88182e-06	1.37144	-0.132324	1.37144	0.964844	1.37144	-0.194824	1.37144	-13.9024	1.37144	-0.609756	1.37144	-1.70732
1.37224	1.17494e-06	1.37224	-0.13623	1.37224	0.961426	1.37224	-0.20166	1.37224	-13.7195	1.37224	-0.548781	1.37224	-1.76829
1.37303	-7.88891e-06	1.37303	-0.141113	1.37303	0.955566	1.37303	-0.204102	1.37303	-13.5976	1.37303	-0.609756	1.37303	-1.76829
1.37382	-2.16526e-05	1.37382	-0.141602	1.37382	0.953613	1.37382	-0.200684	1.37382	-13.7805	1.37382	-1.15854	1.37382	-2.07317
1.37462	-1.42672e-05	1.37462	-0.138184	1.37462	0.955078	1.37462	-0.194336	1.37462	-12.9268	1.37462	-1.64634	1.37462	-2.13415
1.37541	-2.03098e-05	1.37541	0	1.37541	0	1.37541	0	1.37541	0	1.37541	0	1.37541	0
1.37621	-3.97803e-05	1.37621	0	1.37621	0	1.37621	0	1.37621	0	1.37621	0	1.37621	0
1.377	-5.58938e-05	1.377	-0.115723	1.377	0.967773	1.377	-0.19043	1.377	-13.7805	1.377	-1.09756	1.377	-2.0122
1.37779	-5.65652e-05	1.37779	-0.116699	1.37779	0.963867	1.37779	-0.189941	1.37779	-13.7805	1.37779	-0.853659	1.37779	-2.07317
1.37859	-4.41444e-05	1.37859	-0.122559	1.37859	0.96582	1.37859	-0.194824	1.37859	-13.1707	1.37859	-0.182927	1.37859	-2.07317
1.37938	-2.97093e-05	1.37938	-0.127441	1.37938	0.958984	1.37938	-0.191406	1.37938	-13.2317	1.37938	-0.243902	1.37938	-2.07317
1.38018	-1.8967e-05	1.38018	-0.131836	1.38018	0.958496	1.38018	-0.182617	1.38018	-13.2927	1.38018	-0.548781	1.38018	-2.2561
1.38097	-8.56031e-06	1.38097	-0.129883	1.38097	0.959473	1.38097	-0.181152	1.38097	-12.9268	1.38097	-0.548781	1.38097	-2.2561
1.38176	-3.35698e-07	1.38176	-0.125	1.38176	0.963867	1.38176	-0.183594	1.38176	-12.2561	1.38176	-0.548781	1.38176	-2.31707
1.38256	1.79599e-05	1.38256	-0.125488	1.38256	0.966797	1.38256	-0.189453	1.38256	-13.0488	1.38256	-0.548781	1.38256	-1.82927
1.38335	3.39055e-05	1.38335	-0.12793	1.38335	0.952637	1.38335	-0.179199	1.38335	-14.4512	1.38335	-0.121951	1.38335	-1.95122
1.38415	3.74304e-05	1.38415	-0.131836	1.38415	0.95166	1.38415	-0.182617	1.38415	-10.7927	1.38415	0.792683	1.38415	-2.43902
1.38494	2.90379e-05	1.38494	-0.143066	1.38494	0.973633	1.38494	-0.20459	1.38494	-10.4878	1.38494	1.21951	1.38494	-2.92683
1.38574	3.84375e-05	1.38574	-0.149902	1.38574	0.972656	1.38574	-0.208496	1.38574	-14.2683	1.38574	-1.46341	1.38574	-2.13415
1.38653	4.28016e-05	1.38653	-0.115234	1.38653	0.940918	1.38653	-0.194336	1.38653	-15.3659	1.38653	-2.56098	1.38653	-1.95122
1.38732	3.45769e-05	1.38732	-0.0966797	1.38732	0.941895	1.38732	-0.20166	1.38732	-10.6098	1.38732	0.97561	1.38732	-2.13415
1.38812	3.10521e-05	1.38812	-0.103027	1.38812	0.975098	1.38812	-0.238281	1.38812	-10.3049	1.38812	2.56098	1.38812	-2.07317
1.38891	2.87022e-05	1.38891	-0.110352	1.38891	0.980957	1.38891	-0.243164	1.38891	-13.1707	1.38891	2.43902	1.38891	-2.31707
1.38971	2.13169e-05	1.38971	-0.116699	1.38971	0.953613	1.38971	-0.197266	1.38971	-17.1951	1.38971	2.13415	1.38971	-2.19512
1.3905	7.55322e-06	1.3905	-0.13623	1.3905	0.951172	1.3905	-0.194824	1.3905	-14.0854	1.3905	2.5	1.3905	-2.62195
1.39129	-3.02129e-06	1.39129	-0.154785	1.39129	0.966797	1.39129	-0.219727	1.39129	-10.8537	1.39129	1.70732	1.39129	-2.62195
1.39209	-1.59457e-05	1.39209	-0.155762	1.39209	0.972656	1.39209	-0.223145	1.39209	-13.0488	1.39209	-0.182927	1.39209	-1.95122
1.39288	-1.52743e-05	1.39288	-0.137695	1.39288	0.966309	1.39288	-0.208984	1.39288	-15.8537	1.39288	-0.0609756	1.39288	-2.0122
1.39368	-1.2253e-05	1.39368	-0.119629	1.39368	0.961914	1.39368	-0.188477	1.39368	-14.7561	1.39368	0.914634	1.39368	-2.5
1.39447	-1.91348e-05	1.39447	-0.117188	1.39447	0.971191	1.39447	-0.19873	1.39447	-13.2927	1.39447	1.70732	1.39447	-2.62195
1.39526	-2.53452e-05	1.39526	-0.125	1.39526	0.970703	1.39526	-0.216797	1.39526	-14.0854	1.39526	2.2561	1.39526	-2.5
1.39606	-4.19623e-05	1.39606	-0.133301	1.39606	0.963379	1.39606	-0.220703	1.39606	-15.4878	1.39606	1.95122	1.39606	-2.2561
1.39685	-5.47189e-05	1.39685	-0.144043	1.39685	0.955078	1.39685	-0.222168	1.39685	-15.6707	1.39685	1.82927	1.39685	-2.31707
1.39765	-5.95865e-05	1.39765	-0.14209	1.39765	0.952148	1.39765	-0.220215	1.39765	-15.4268	1.39765	1.34146	1.39765	-2.37805
1.39844	-5.42153e-05	1.39844	-0.12793	1.39844	0.958496	1.39844	-0.211426	1.39844	-14.2073	1.39844	1.82927	1.39844	-2.62195
1.39924	-3.87732e-05	1.39924	-0.123047	1.39924	0.971191	1.39924	-0.208008	1.39924	-13.6585	1.39924	2.0122	1.39924	-2.9878
1.40003	-2.1149e-05	1.40003	-0.125488	1.40003	0.976562	1.40003	-0.211426	1.40003	-14.3293	1.40003	1.95122	1.40003	-2.86585
1.40082	-1.29244e-05	1.40082	-0.125977	1.40082	0.975586	1.40082	-0.19873	1.40082	-16.0366	1.40082	1.52439	1.40082	-2.68293
1.40162	-8.39246e-07	1.40162	-0.123535	1.40162	0.96875	1.40162	-0.187988	1.40162	-16.0976	1.40162	1.15854	1.40162	-2.68293
1.40241	1.69528e-05	1.40241	-0.122559	1.40241	0.969727	1.40241	-0.192383	1.40241	-15.6098	1.40241	1.21951	1.40241	-2.43902
1.40321	2.40024e-05	1.40321	-0.118164	1.40321	0.964844	1.40321	-0.192383	1.40321	-16.5244	1.40321	1.28049	1.40321	-2.2561
1.404	3.23949e-05	1.404	-0.119629	1.404	0.962891	1.404	-0.187988	1.404	-16.4634	1.404	1.21951	1.404	-2.5
1.40479	3.74304e-05	1.40479	-0.124023	1.40479	0.960449	1.40479	-0.186523	1.40479	-15.4878	1.40479	1.15854	1.40479	-2.62195
1.40559	3.13878e-05	1.40559	-0.131348	1.40559	0.963867	1.40559	-0.180664	1.40559	-15.3049	1.40559	0.914634	1.40559	-2.68293
1.40638	3.62554e-05	1.40638	-0.131348	1.40638	0.963379	1.40638	-0.176758	1.40638	-14.939	1.40638	0.548781	1.40638	-2.5
1.40718	4.21302e-05	1.40718	-0.131836	1.40718	0.964355	1.40718	-0.17627	1.40718	-15.6098	1.40718	0.609756	1.40718	-2.37805
1.40797	4.2298e-05	1.40797	-0.133301	1.40797	0.958984	1.40797	-0.166992	1.40797	-14.939	1.40797	0.365854	1.40797	-2.68293
1.40876	3.23949e-05	1.40876	-0.125488	1.40876	0.964844	1.40876	-0.169434	1.40876	-13.9024	1.40876	0.365854	1.40876	-2.7439
1.40956	1.46029e-05	1.40956	-0.129395	1.40956	0.969238	1.40956	-0.17627	1.40956	-14.6951	1.40956	0.426829	1.40956	-2.31707
1.41035	9.39956e-06	1.41035	0	1.41035	0	1.41035	0	1.41035	0	1.41035	0	1.41035	0
1.41115	-1.0071e-06	1.41115	0	1.41115	0	1.41115	0	1.41115	0	1.41115	0	1.41115	0
1.41194	-1.2253e-05	1.41194	-0.130859	1.41194	0.963867	1.41194	-0.181641	1.41194	-14.3293	1.41194	0.731707	1.41194	-2.7439
1.41274	-1.15816e-05	1.41274	-0.123047	1.41274	0.956543	1.41274	-0.18457	1.41274	-14.5732	1.41274	0	1.41274	-2.43902
1.41353	-1.79599e-05	1.41353	-0.119629	1.41353	0.962402	1.41353	-0.199707	1.41353	-13.0488	1.41353	-0.0609756	1.41353	-2.5
1.41432	-2.58488e-05	1.41432	-0.12793	1.41432	0.966309	1.41432	-0.200195	1.41432	-13.1098	1.41432	0.243902	1.41432	-2.86585
1.41512	-2.29953e-05	1.41512	-0.125	1.41512	0.959473	1.41512	-0.197754	1.41512	-14.878	1.41512	-0.304878	1.41512	-2.62195
1.41591	-3.82696e-05	1.41591	-0.120605	1.41591	0.967285	1.41591	-0.189453	1.41591	-12.439	1.41591	0.365854	1.41591	-2.92683
1.41671	-5.72366e-05	1.41671	-0.129883	1.41671	0.974121	1.41671	-0.208008	1.41671	-12.8659	1.41671	1.21951	1.41671	-2.9878
1.4175	-5.40475e-05	1.4175	-0.133301	1.4175	0.973145	1.4175	-0.192383	1.4175	-14.5732	1.4175	0.182927	1.4175	-2.80488
1.41829	-4.80049e-05	1.41829	-0.113281	1.41829	0.955566	1.41829	-0.189453	1.41829	-16.0976	1.41829	-0.365854	1.41829	-2.7439
1.41909	-4.24659e-05	1.41909	-0.11377	1.41909	0.950195	1.41909	-0.196777	1.41909	-14.0854	1.41909	0.365854	1.41909	-2.7439
1.41988	-3.10521e-05	1.41988	-0.123047	1.41988	0.958008	1.41988	-0.213379	1.41988	-12.7439	1.41988	0.304878	1.41988	-3.10976
1.42068	-1.57778e-05	1.42068	-0.129883	1.42068	0.966309	1.42068	-0.212891	1.42068	-14.5732	1.42068	-0.304878	1.42068	-2.7439
1.42147	-1.84634e-06	1.42147	-0.128418	1.42147	0.962402	1.42147	-0.194824	1.42147	-14.4512	1.42147	-0.121951	1.42147	-3.17073
1.42226	5.87472e-06	1.42226	-0.13916	1.42226	0.952148	1.42226	-0.194336	1.42226	-13.9024	1.42226	0.121951	1.42226	-3.10976
1.42306	1.86313e-05	1.42306	-0.13623	1.42306	0.962402	1.42306	-0.193848	1.42306	-13.2927	1.42306	-0.121951	1.42306	-3.17073
1.42385	3.87732e-05	1.42385	-0.130371	1.42385	0.96582	1.42385	-0.20752	1.42385	-13.3537	1.42385	-1.03659	1.42385	-2.9878
1.42465	4.26337e-05	1.42465	-0.125488	1.42465	0.964844	1.42465	-0.19043	1.42465	-14.6951	1.42465	-1.09756	1.42465	-3.17073
1.42544	3.84375e-05	1.42544	-0.125	1.42544	0.962891	1.42544	-0.200195	1.42544	-13.9634	1.42544	-1.28049	1.42544	-3.23171
1.42624	4.51514e-05	1.42624	-0.125488	1.42624	0.960938	1.42624	-0.199219	1.42624	-14.3902	1.42624	-1.46341	1.42624	-3.04878
1.42703	5.1194e-05	1.42703	-0.118164	1.42703	0.960938	1.42703	-0.192383	1.42703	-13.4756	1.42703	-1.46341	1.42703	-2.9878
1.42782	4.63264e-05	1.42782	-0.11377	1.42782	0.965332	1.42782	-0.200195	1.42782	-13.2927	1.42782	-0.670732	1.42782	-3.29268
1.42862	3.07164e-05	1.42862	-0.123535	1.42862	0.961426	1.42862	-0.202148	1.42862	-14.4512	1.42862	-0.548781	1.42862	-3.10976
1.42941	2.04776e-05	1.42941	-0.124023	1.42941	0.958008	1.42941	-0.188965	1.42941	-14.3293	1.42941	-1.21951	1.42941	-3.17073
1.43021	1.86313e-05	1.43021	-0.121094	1.43021	0.965332	1.43021	-0.192383	1.43021	-12.7439	1.43021	-0.426829	1.43021	-3.35366
1.431	2.85344e-06	1.431	-0.12793	1.431	0.970703	1.431	-0.19873	1.431	-13.6585	1.431	-0.792683	1.431	-3.41463
1.43179	-5.53903e-06	1.43179	-0.125488	1.43179	0.960449	1.43179	-0.192871	1.43179	-15	1.43179	-1.76829	1.43179	-3.29268
1.43259	-1.79599e-05	1.43259	-0.124023	1.43259	0.955566	1.43259	-0.188477	1.43259	-13.2927	1.43259	-1.15854	1.43259	-3.35366
1.43338	-2.24918e-05	1.43338	-0.122559	1.43338	0.962891	1.43338	-0.196777	1.43338	-12.2561	1.43338	-0.670732	1.43338	-3.47561
1.43418	-1.91348e-05	1.43418	-0.123047	1.43418	0.96582	1.43418	-0.194336	1.43418	-13.0488	1.43418	-0.914634	1.43418	-3.47561
1.43497	-2.53452e-05	1.43497	-0.125488	1.43497	0.960938	1.43497	-0.188965	1.43497	-14.0244	1.43497	-1.09756	1.43497	-3.47561
1.43576	-3.47448e-05	1.43576	-0.129883	1.43576	0.954102	1.43576	-0.188477	1.43576	-13.3537	1.43576	-0.609756	1.43576	-3.65854
1.43656	-5.32082e-05	1.43656	-0.129883	1.43656	0.963379	1.43656	-0.193359	1.43656	-12.439	1.43656	-0.853659	1.43656	-3.53659
1.43735	-5.4551e-05	1.43735	-0.129883	1.43735	0.966797	1.43735	-0.195312	1.43735	-12.7439	1.43735	-1.52439	1.43735	-3.53659
1.43815	-4.54871e-05	1.43815	-0.125	1.43815	0.966797	1.43815	-0.187988	1.43815	-13.1098	1.43815	-1.89024	1.43815	-3.65854
1.43894	-4.71656e-05	1.43894	-0.121094	1.43894	0.958984	1.43894	-0.1875	1.43894	-12.9268	1.43894	-1.95122	1.43894	-3.65854
1.43974	-3.13878e-05	1.43974	-0.112793	1.43974	0.960449	1.43974	-0.192383	1.43974	-12.622	1.43974	-1.46341	1.43974	-3.78049
1.44053	-1.02388e-05	1.44053	-0.107422	1.44053	0.965332	1.44053	-0.201172	1.44053	-12.5	1.44053	-0.548781	1.44053	-3.90244
1.44132	-6.37827e-06	1.44132	-0.109863	1.44132	0.967285	1.44132	-0.203613	1.44132	-13.1707	1.44132	-0.121951	1.44132	-3.90244
1.44212	5.70687e-06	1.44212	-0.116699	1.44212	0.958496	1.44212	-0.20166	1.44212	-13.2927	1.44212	0	1.44212	-4.20732
1.44291	1.98062e-05	1.44291	-0.124512	1.44291	0.960938	1.44291	-0.196289	1.44291	-12.5	1.44291	-0.182927	1.44291	-4.26829
1.44371	3.44091e-05	1.44371	-0.123047	1.44371	0.969727	1.44371	-0.20166	1.44371	-12.622	1.44371	0.121951	1.44371	-4.39024
1.4445	4.04517e-05	1.4445	-0.124023	1.4445	0.963379	1.4445	-0.202148	1.4445	-13.4756	1.4445	0.487805	1.4445	-4.57317
1.44529	4.07874e-05	1.44529	-0.125	1.44529	0.960449	1.44529	-0.193848	1.44529	-13.4756	1.44529	0.487805	1.44529	-4.63415
1.44609	4.64942e-05	1.44609	-0.119141	1.44609	0.962891	1.44609	-0.195312	1.44609	-13.1098	1.44609	0.304878	1.44609	-4.69512
1.44688	5.48867e-05	1.44688	-0.118164	1.44688	0.958984	1.44688	-0.202637	1.44688	-13.1098	1.44688	0.487805	1.44688	-4.5122
1.44768	5.06905e-05	1.44768	-0.123047	1.44768	0.962402	1.44768	-0.202637	1.44768	-13.4756	1.44768	1.40244	1.44768	-4.45122
1.44847	4.11231e-05	1.44847	-0.131836	1.44847	0.958496	1.44847	-0.203613	1.44847	-13.5366	1.44847	1.58537	1.44847	-4.57317
1.44926	3.15557e-05	1.44926	-0.134277	1.44926	0.956543	1.44926	-0.20459	1.44926	-13.6585	1.44926	1.03659	1.44926	-4.57317
1.45006	1.4435e-05	1.45006	-0.131348	1.45006	0.956055	1.45006	-0.19873	1.45006	-13.2317	1.45006	0.670732	1.45006	-4.57317
1.45085	7.72107e-06	1.45085	-0.132812	1.45085	0.960938	1.45085	-0.197266	1.45085	-12.7439	1.45085	0.731707	1.45085	-4.63415
1.45165	-1.51064e-06	1.45165	-0.130371	1.45165	0.962402	1.45165	-0.202148	1.45165	-13.6585	1.45165	0.914634	1.45165	-4.7561
1.45244	-5.20333e-06	1.45244	-0.132812	1.45244	0.960938	1.45244	-0.196289	1.45244	-12.6829	1.45244	0.731707	1.45244	-4.69512
1.45324	-1.29244e-05	1.45324	-0.134277	1.45324	0.970215	1.45324	-0.200195	1.45324	-12.1341	1.45324	0.609756	1.45324	-4.63415
1.45403	-1.49386e-05	1.45403	-0.135254	1.45403	0.963379	1.45403	-0.197754	1.45403	-14.6341	1.45403	-0.182927	1.45403	-4.39024
1.45482	-1.69528e-05	1.45482	-0.124512	1.45482	0.955566	1.45482	-0.185059	1.45482	-12.8659	1.45482	0.304878	1.45482	-4.63415
1.45562	-3.15557e-05	1.45562	-0.134277	1.45562	0.969238	1.45562	-0.197266	1.45562	-11.2195	1.45562	1.28049	1.45562	-4.63415
1.45641	-4.71656e-05	1.45641	-0.13916	1.45641	0.977051	1.45641	-0.202637	1.45641	-13.5976	1.45641	0.121951	1.45641	-4.5122
1.45721	-5.62295e-05	1.45721	-0.117188	1.45721	0.963379	1.45721	-0.178711	1.45721	-14.6341	1.45721	-0.487805	1.45721	-4.45122
1.458	-5.52224e-05	1.458	-0.105469	1.458	0.960938	1.458	-0.174316	1.458	-13.9634	1.458	0.365854	1.458	-4.5122
1.45879	-5.16976e-05	1.45879	-0.113281	1.45879	0.962891	1.45879	-0.192383	1.45879	-12.1341	1.45879	1.58537	1.45879	-4.69512
1.45959	-3.97803e-05	1.45959	-0.116211	1.45959	0.967773	1.45959	-0.204102	1.45959	-12.9268	1.45959	1.28049	1.45959	-4.5122
1.46038	-2.97093e-05	1.46038	-0.118652	1.46038	0.96582	1.46038	-0.199219	1.46038	-14.2073	1.46038	0.97561	1.46038	-4.5122
1.46118	-1.66171e-05	1.46118	-0.120117	1.46118	0.959473	1.46118	-0.194824	1.46118	-13.7195	1.46118	1.82927	1.46118	-4.63415
1.46197	2.85344e-06	1.46197	-0.128906	1.46197	0.958008	1.46197	-0.194336	1.46197	-13.1098	1.46197	2.9878	1.46197	-4.87805
1.46276	8.05676e-06	1.46276	-0.137695	1.46276	0.958008	1.46276	-0.20166	1.46276	-12.9878	1.46276	2.7439	1.46276	-5.06098
1.46356	2.18204e-05	1.46356	-0.141602	1.46356	0.961914	1.46356	-0.196777	1.46356	-12.9878	1.46356	1.76829	1.46356	-4.93902
1.46435	3.77661e-05	1.46435	-0.143555	1.46435	0.960449	1.46435	-0.192871	1.46435	-13.1098	1.46435	1.34146	1.46435	-4.69512
1.46515	3.60876e-05	1.46515	-0.13916	1.46515	0.961914	1.46515	-0.189941	1.46515	-12.9268	1.46515	1.03659	1.46515	-4.7561
1.46594	3.0045e-05	1.46594	-0.135742	1.46594	0.964355	1.46594	-0.191895	1.46594	-12.9878	1.46594	1.03659	1.46594	-4.63415
1.46674	4.38087e-05	1.46674	-0.136719	1.46674	0.962402	1.46674	-0.196777	1.46674	-13.1707	1.46674	1.09756	1.46674	-4.69512
1.46753	4.0116e-05	1.46753	0	1.46753	0	1.46753	0	1.46753	0	1.46753	0	1.46753	0
1.46832	2.13169e-05	1.46832	0	1.46832	0	1.46832	0	1.46832	0	1.46832	0	1.46832	0
1.46912	2.24918e-05	1.46912	-0.140625	1.46912	0.960938	1.46912	-0.198242	1.46912	-12.5	1.46912	1.34146	1.46912	-4.63415
1.46991	1.561e-05	1.46991	-0.14502	1.46991	0.961914	1.46991	-0.197266	1.46991	-12.7439	1.46991	0.670732	1.46991	-4.63415
1.47071	3.18914e-06	1.47071	0	1.47071	0	1.47071	0	1.47071	0	1.47071	0	1.47071	0
1.4715	-6.21042e-06	1.4715	0	1.4715	0	1.4715	0	1.4715	0	1.4715	0	1.4715	0
1.47229	-1.35958e-05	1.47229	-0.137695	1.47229	0.961914	1.47229	-0.200195	1.47229	-12.5	1.47229	0.0609756	1.47229	-4.57317
1.47309	-1.74563e-05	1.47309	-0.13623	1.47309	0.960449	1.47309	-0.203613	1.47309	-12.7439	1.47309	-0.182927	1.47309	-4.45122
1.47388	-2.4506e-05	1.47388	-0.132812	1.47388	0.959473	1.47388	-0.198242	1.47388	-12.439	1.47388	0	1.47388	-4.39024
1.47468	-2.60166e-05	1.47468	-0.140137	1.47468	0.962891	1.47468	-0.193848	1.47468	-12.0732	1.47468	-0.426829	1.47468	-4.26829
1.47547	-2.68559e-05	1.47547	-0.143066	1.47547	0.963379	1.47547	-0.195312	1.47547	-12.2561	1.47547	-0.548781	1.47547	-4.20732
1.47626	-4.41444e-05	1.47626	-0.139648	1.47626	0.964355	1.47626	-0.192383	1.47626	-12.2561	1.47626	-0.792683	1.47626	-4.14634
1.47706	-5.35439e-05	1.47706	0	1.47706	0	1.47706	0	1.47706	0	1.47706	0	1.47706	0
1.47785	-4.91798e-05	1.47785	0	1.47785	0	1.47785	0	1.47785	0	1.47785	0	1.47785	0
1.47865	-4.28016e-05	1.47865	-0.131348	1.47865	0.947754	1.47865	-0.190918	1.47865	-13.4756	1.47865	0.304878	1.47865	-4.08537
1.47944	-3.47448e-05	1.47944	-0.130859	1.47944	0.950195	1.47944	-0.182129	1.47944	-12.1341	1.47944	0.243902	1.47944	-3.96341
1.48024	-2.09812e-05	1.48024	0	1.48024	0	1.48024	0	1.48024	0	1.48024	0	1.48024	0
1.48103	-6.21042e-06	1.48103	0	1.48103	0	1.48103	0	1.48103	0	1.48103	0	1.48103	0
1.48182	-1.67849e-06	1.48182	-0.126953	1.48182	0.950684	1.48182	-0.181641	1.48182	-14.5122	1.48182	-1.82927	1.48182	-3.71951
1.48262	1.8967e-05	1.48262	-0.124023	1.48262	0.95459	1.48262	-0.196289	1.48262	-11.5244	1.48262	-0.792683	1.48262	-4.14634
1.48341	3.22271e-05	1.48341	-0.131836	1.48341	0.961914	1.48341	-0.210938	1.48341	-9.45122	1.48341	0.914634	1.48341	-4.57317
1.48421	4.0116e-05	1.48421	-0.13623	1.48421	0.966797	1.48421	-0.210938	1.48421	-11.0366	1.48421	-0.0609756	1.48421	-4.39024
1.485	4.68299e-05	1.485	-0.126953	1.485	0.958496	1.485	-0.210449	1.485	-12.1341	1.485	0.426829	1.485	-4.32927
1.48579	4.9012e-05	1.48579	-0.131836	1.48579	0.958496	1.48579	-0.203613	1.48579	-10.9146	1.48579	1.70732	1.48579	-4.39024
1.48659	4.14588e-05	1.48659	0	1.48659	0	1.48659	0	1.48659	0	1.48659	0	1.48659	0
1.48738	4.31373e-05	1.48738	0	1.48738	0	1.48738	0	1.48738	0	1.48738	0	1.48738	0
1.48818	3.54162e-05	1.48818	-0.14502	1.48818	0.958496	1.48818	-0.220703	1.48818	-11.6463	1.48818	0.792683	1.48818	-4.69512
1.48897	2.63523e-05	1.48897	-0.141113	1.48897	0.958984	1.48897	-0.226074	1.48897	-11.5854	1.48897	0.304878	1.48897	-4.26829
1.48976	1.84634e-05	1.48976	0	1.48976	0	1.48976	0	1.48976	0	1.48976	0	1.48976	0
1.49056	7.55322e-06	1.49056	0	1.49056	0	1.49056	0	1.49056	0	1.49056	0	1.49056	0
1.49135	1.67849e-06	1.49135	-0.144043	1.49135	0.956055	1.49135	-0.21582	1.49135	-11.8293	1.49135	0.426829	1.49135	-4.20732
1.49215	-7.88891e-06	1.49215	-0.147461	1.49215	0.957031	1.49215	-0.217285	1.49215	-12.439	1.49215	0.548781	1.49215	-4.08537
1.49294	-1.82956e-05	1.49294	-0.14502	1.49294	0.956055	1.49294	-0.224121	1.49294	-12.2561	1.49294	0.670732	1.49294	-3.96341
1.49374	-2.03098e-05	1.49374	-0.149414	1.49374	0.960449	1.49374	-0.215332	1.49374	-12.7439	1.49374	0.609756	1.49374	-4.08537
1.49453	-1.96384e-05	1.49453	0	1.49453	0	1.49453	0	1.49453	0	1.49453	0	1.49453	0
1.49532	-2.61845e-05	1.49532	0	1.49532	0	1.49532	0	1.49532	0	1.49532	0	1.49532	0
1.49612	-4.07874e-05	1.49612	-0.141113	1.49612	0.960938	1.49612	-0.213379	1.49612	-11.7683	1.49612	0.426829	1.49612	-4.08537
1.49691	-4.75013e-05	1.49691	-0.141113	1.49691	0.964844	1.49691	-0.212402	1.49691	-12.2561	1.49691	0.365854	1.49691	-4.02439
1.49771	-5.4551e-05	1.49771	-0.134766	1.49771	0.961426	1.49771	-0.220215	1.49771	-13.1707	1.49771	0.0609756	1.49771	-4.08537
1.4985	-5.38796e-05	1.4985	-0.131836	1.4985	0.961426	1.4985	-0.216309	1.4985	-12.8049	1.4985	0.97561	1.4985	-3.90244
1.49929	-4.448e-05	1.49929	-0.126465	1.49929	0.957031	1.49929	-0.222168	1.49929	-13.0488	1.49929	1.46341	1.49929	-3.96341
1.50009	-2.76951e-05	1.50009	-0.131836	1.50009	0.958984	1.50009	-0.220703	1.50009	-12.9878	1.50009	2.13415	1.50009	-4.20732
1.50088	-1.29244e-05	1.50088	-0.136719	1.50088	0.955078	1.50088	-0.226562	1.50088	-13.7195	1.50088	2.19512	1.50088	-3.90244
1.50168	-6.71397e-07	1.50168	-0.143555	1.50168	0.958008	1.50168	-0.213867	1.50168	-13.0488	1.50168	2.19512	1.50168	-4.14634
1.50247	6.54612e-06	1.50247	-0.148438	1.50247	0.970703	1.50247	-0.211914	1.50247	-12.2561	1.50247	1.95122	1.50247	-4.08537
1.50326	1.82956e-05	1.50326	-0.149902	1.50326	0.967285	1.50326	-0.207031	1.50326	-13.4146	1.50326	1.89024	1.50326	-3.90244
1.50406	2.90379e-05	1.50406	-0.141113	1.50406	0.956055	1.50406	-0.200195	1.50406	-15	1.50406	0.792683	1.50406	-3.53659
1.50485	3.79339e-05	1.50485	-0.13623	1.50485	0.956055	1.50485	-0.209961	1.50485	-13.7805	1.50485	0.97561	1.50485	-3.65854
1.50565	4.28016e-05	1.50565	0	1.50565	0	1.50565	0	1.50565	0	1.50565	0	1.50565	0
1.50644	4.38087e-05	1.50644	0	1.50644	0	1.50644	0	1.50644	0	1.50644	0	1.50644	0
1.50724	5.00191e-05	1.50724	-0.137695	1.50724	0.957031	1.50724	-0.212402	1.50724	-14.7561	1.50724	1.46341	1.50724	-3.41463
1.50803	4.48157e-05	1.50803	-0.137207	1.50803	0.956543	1.50803	-0.208008	1.50803	-13.7195	1.50803	1.76829	1.50803	-3.59756
1.50882	2.71916e-05	1.50882	-0.142578	1.50882	0.959961	1.50882	-0.211914	1.50882	-13.7195	1.50882	1.89024	1.50882	-3.59756
1.50962	1.91348e-05	1.50962	-0.146973	1.50962	0.957031	1.50962	-0.216797	1.50962	-14.6951	1.50962	2.07317	1.50962	-3.47561
1.51041	1.30922e-05	1.51041	-0.146484	1.51041	0.954102	1.51041	-0.21582	1.51041	-14.4512	1.51041	2.13415	1.51041	-3.59756
1.51121	6.04257e-06	1.51121	-0.147949	1.51121	0.958984	1.51121	-0.217773	1.51121	-13.5976	1.51121	2.0122	1.51121	-3.59756
1.512	-5.20333e-06	1.512	-0.144043	1.512	0.962891	1.512	-0.222656	1.512	-14.3902	1.512	1.70732	1.512	-3.59756
1.51279	-1.14137e-05	1.51279	-0.135742	1.51279	0.959961	1.51279	-0.22168	1.51279	-15.7317	1.51279	2.19512	1.51279	-3.35366
1.51359	-1.96384e-05	1.51359	-0.131348	1.51359	0.95752	1.51359	-0.21582	1.51359	-15.4878	1.51359	2.5	1.51359	-3.35366
1.51438	-2.63523e-05	1.51438	-0.140137	1.51438	0.958496	1.51438	-0.217285	1.51438	-14.7561	1.51438	2.92683	1.51438	-3.35366
1.51518	-3.20592e-05	1.51518	-0.152344	1.51518	0.958496	1.51518	-0.212891	1.51518	-14.6341	1.51518	2.9878	1.51518	-3.41463
1.51597	-4.39765e-05	1.51597	-0.157227	1.51597	0.957031	1.51597	-0.196777	1.51597	-15	1.51597	1.76829	1.51597	-3.29268
1.51676	-5.4551e-05	1.51676	-0.141602	1.51676	0.963379	1.51676	-0.193359	1.51676	-14.939	1.51676	0.792683	1.51676	-3.17073
1.51756	-5.95865e-05	1.51756	-0.140137	1.51756	0.962402	1.51756	-0.196289	1.51756	-14.7561	1.51756	1.34146	1.51756	-3.29268
1.51835	-4.98512e-05	1.51835	-0.142578	1.51835	0.95752	1.51835	-0.199707	1.51835	-15.061	1.51835	1.52439	1.51835	-3.23171
1.51915	-4.88441e-05	1.51915	-0.144043	1.51915	0.95752	1.51915	-0.200195	1.51915	-15.061	1.51915	1.34146	1.51915	-3.04878
1.51994	-4.12909e-05	1.51994	-0.140625	1.51994	0.958496	1.51994	-0.194336	1.51994	-14.6951	1.51994	1.09756	1.51994	-2.9878
1.52074	-2.16526e-05	1.52074	-0.140137	1.52074	0.958008	1.52074	-0.197754	1.52074	-14.5122	1.52074	1.70732	1.52074	-3.10976
1.52153	-4.02838e-06	1.52153	-0.144043	1.52153	0.960938	1.52153	-0.20166	1.52153	-14.5122	1.52153	1.95122	1.52153	-3.04878
1.52232	5.20333e-06	1.52232	-0.150391	1.52232	0.960449	1.52232	-0.205078	1.52232	-14.5732	1.52232	1.34146	1.52232	-3.04878
1.52312	2.13169e-05	1.52312	-0.150391	1.52312	0.956543	1.52312	-0.202637	1.52312	-14.4512	1.52312	0.914634	1.52312	-2.9878
1.52391	3.54162e-05	1.52391	-0.147949	1.52391	0.961914	1.52391	-0.203125	1.52391	-14.2683	1.52391	0.670732	1.52391	-2.92683
1.52471	4.17945e-05	1.52471	-0.146484	1.52471	0.959473	1.52471	-0.208496	1.52471	-14.3293	1.52471	0.487805	1.52471	-2.92683
1.5255	3.86053e-05	1.5255	-0.148438	1.5255	0.957031	1.5255	-0.208984	1.5255	-14.5122	1.5255	0.304878	1.5255	-2.86585
1.52629	4.14588e-05	1.52629	-0.147461	1.52629	0.95752	1.52629	-0.209473	1.52629	-14.2683	1.52629	-0.304878	1.52629	-2.68293
1.52709	4.68299e-05	1.52709	-0.14209	1.52709	0.958984	1.52709	-0.208496	1.52709	-14.2073	1.52709	-0.426829	1.52709	-2.56098
1.52788	4.3473e-05	1.52788	-0.141602	1.52788	0.960449	1.52788	-0.210449	1.52788	-14.2073	1.52788	-0.243902	1.52788	-2.43902
1.52868	3.03807e-05	1.52868	-0.145996	1.52868	0.959961	1.52868	-0.212402	1.52868	-14.4512	1.52868	0.182927	1.52868	-2.43902
1.52947	2.63523e-05	1.52947	-0.152832	1.52947	0.956543	1.52947	-0.216309	1.52947	-14.4512	1.52947	-0.365854	1.52947	-2.43902
1.53026	1.09102e-05	1.53026	-0.151855	1.53026	0.953613	1.53026	-0.210449	1.53026	-14.2683	1.53026	-1.28049	1.53026	-2.19512
1.53106	-1.67849e-07	1.53106	-0.14502	1.53106	0.959961	1.53106	-0.208496	1.53106	-14.1463	1.53106	-1.40244	1.53106	-2.13415
1.53185	4.53193e-06	1.53185	-0.149902	1.53185	0.958984	1.53185	-0.209473	1.53185	-14.3293	1.53185	-1.03659	1.53185	-2.19512
1.53265	-1.17494e-06	1.53265	-0.156738	1.53265	0.955566	1.53265	-0.208496	1.53265	-14.6951	1.53265	-1.46341	1.53265	-2.07317
1.53344	-1.32601e-05	1.53344	-0.148926	1.53344	0.955566	1.53344	-0.20166	1.53344	-14.1463	1.53344	-1.64634	1.53344	-2.2561
1.53424	-1.54421e-05	1.53424	-0.135742	1.53424	0.960938	1.53424	-0.203613	1.53424	-13.9634	1.53424	-1.58537	1.53424	-1.95122
1.53503	-2.24918e-05	1.53503	-0.137207	1.53503	0.962891	1.53503	-0.208984	1.53503	-14.5732	1.53503	-1.15854	1.53503	-2.13415
1.53582	-3.25628e-05	1.53582	-0.139648	1.53582	0.958984	1.53582	-0.202148	1.53582	-14.3902	1.53582	-1.34146	1.53582	-2.13415
1.53662	-3.77661e-05	1.53662	-0.131348	1.53662	0.956543	1.53662	-0.197754	1.53662	-14.1463	1.53662	-1.76829	1.53662	-2.13415
1.53741	-4.85084e-05	1.53741	-0.128418	1.53741	0.963867	1.53741	-0.196777	1.53741	-13.5976	1.53741	-1.95122	1.53741	-2.07317
1.53821	-4.17945e-05	1.53821	-0.125977	1.53821	0.964844	1.53821	-0.204102	1.53821	-14.0854	1.53821	-1.46341	1.53821	-2.07317
1.539	-3.72625e-05	1.539	-0.129395	1.539	0.960938	1.539	-0.20166	1.539	-14.5732	1.539	-1.03659	1.539	-2.0122
1.53979	-2.73594e-05	1.53979	-0.130371	1.53979	0.958008	1.53979	-0.200195	1.53979	-14.5732	1.53979	-0.853659	1.53979	-2.2561
1.54059	-1.86313e-05	1.54059	-0.131348	1.54059	0.956543	1.54059	-0.205566	1.54059	-14.0854	1.54059	-0.548781	1.54059	-2.2561
1.54138	-1.84634e-06	1.54138	-0.13916	1.54138	0.959473	1.54138	-0.202637	1.54138	-14.0854	1.54138	-0.609756	1.54138	-2.13415
1.54218	1.51064e-05	1.54218	-0.142578	1.54218	0.955566	1.54218	-0.201172	1.54218	-14.2683	1.54218	-0.609756	1.54218	-2.19512
1.54297	2.3331e-05	1.54297	-0.139648	1.54297	0.961914	1.54297	-0.202637	1.54297	-14.0244	1.54297	-0.97561	1.54297	-2.07317
1.54376	3.32342e-05	1.54376	-0.134766	1.54376	0.957031	1.54376	-0.202148	1.54376	-14.0244	1.54376	-1.09756	1.54376	-2.2561
1.54456	3.54162e-05	1.54456	-0.132324	1.54456	0.961426	1.54456	-0.203125	1.54456	-13.8415	1.54456	-0.914634	1.54456	-2.2561
1.54535	3.75982e-05	1.54535	-0.132812	1.54535	0.962402	1.54535	-0.208496	1.54535	-13.6585	1.54535	-0.609756	1.54535	-2.31707
1.54615	4.3473e-05	1.54615	-0.137207	1.54615	0.961426	1.54615	-0.20459	1.54615	-13.9634	1.54615	-0.548781	1.54615	-2.31707
1.54694	3.87732e-05	1.54694	-0.140137	1.54694	0.959473	1.54694	-0.192871	1.54694	-13.9024	1.54694	-0.670732	1.54694	-2.37805
1.54774	3.91089e-05	1.54774	-0.141602	1.54774	0.960449	1.54774	-0.194824	1.54774	-13.8415	1.54774	-0.853659	1.54774	-2.2561
1.54853	3.47448e-05	1.54853	-0.138184	1.54853	0.958496	1.54853	-0.19873	1.54853	-13.4146	1.54853	-0.914634	1.54853	-2.37805
1.54932	2.70237e-05	1.54932	-0.133301	1.54932	0.958496	1.54932	-0.198242	1.54932	-13.6585	1.54932	-1.21951	1.54932	-2.37805
1.55012	1.69528e-05	1.55012	-0.132812	1.55012	0.961426	1.55012	-0.199707	1.55012	-13.6585	1.55012	-1.46341	1.55012	-2.56098
1.55091	1.67849e-06	1.55091	-0.131348	1.55091	0.960449	1.55091	-0.199219	1.55091	-13.5366	1.55091	-1.21951	1.55091	-2.43902
1.55171	-5.03548e-06	1.55171	-0.122559	1.55171	0.965332	1.55171	-0.20166	1.55171	-13.5976	1.55171	-1.03659	1.55171	-2.37805
1.5525	-9.06386e-06	1.5525	-0.127441	1.5525	0.963867	1.5525	-0.201172	1.5525	-13.4146	1.5525	-0.914634	1.5525	-2.43902
1.55329	-2.40024e-05	1.55329	-0.130371	1.55329	0.962402	1.55329	-0.203125	1.55329	-13.3537	1.55329	-0.731707	1.55329	-2.43902
1.55409	-3.60876e-05	1.55409	-0.138184	1.55409	0.960938	1.55409	-0.205566	1.55409	-13.4756	1.55409	-0.548781	1.55409	-2.56098
1.55488	-3.23949e-05	1.55488	0	1.55488	0	1.55488	0	1.55488	0	1.55488	0	1.55488	0
1.55568	-3.44091e-05	1.55568	0	1.55568	0	1.55568	0	1.55568	0	1.55568	0	1.55568	0
1.55647	-4.76692e-05	1.55647	-0.132324	1.55647	0.961426	1.55647	-0.20459	1.55647	-13.1098	1.55647	-1.09756	1.55647	-2.43902
1.55726	-6.29435e-05	1.55726	-0.131836	1.55726	0.959961	1.55726	-0.205078	1.55726	-13.2927	1.55726	-1.21951	1.55726	-2.62195
1.55806	-6.16007e-05	1.55806	-0.131348	1.55806	0.958984	1.55806	-0.205566	1.55806	-13.1098	1.55806	-1.15854	1.55806	-2.43902
1.55885	-4.5655e-05	1.55885	-0.133789	1.55885	0.958984	1.55885	-0.203613	1.55885	-12.8049	1.55885	-1.15854	1.55885	-2.5
1.55965	-3.64233e-05	1.55965	-0.131836	1.55965	0.962891	1.55965	-0.206055	1.55965	-12.622	1.55965	-0.914634	1.55965	-2.62195
1.56044	-2.23239e-05	1.56044	-0.132812	1.56044	0.963867	1.56044	-0.204102	1.56044	-13.0488	1.56044	-0.731707	1.56044	-2.62195
1.56124	-8.39246e-07	1.56124	-0.135254	1.56124	0.960449	1.56124	-0.201172	1.56124	-13.1707	1.56124	-1.03659	1.56124	-2.5
1.56203	1.04067e-05	1.56203	-0.134766	1.56203	0.959961	1.56203	-0.202148	1.56203	-12.8659	1.56203	-1.21951	1.56203	-2.68293
1.56282	2.19883e-05	1.56282	-0.132324	1.56282	0.960449	1.56282	-0.20166	1.56282	-12.8049	1.56282	-1.09756	1.56282	-2.56098
1.56362	3.37377e-05	1.56362	-0.129395	1.56362	0.960938	1.56362	-0.200195	1.56362	-12.6829	1.56362	-1.15854	1.56362	-2.68293
1.56441	3.30663e-05	1.56441	-0.127441	1.56441	0.961914	1.56441	-0.202637	1.56441	-12.8659	1.56441	-1.15854	1.56441	-2.80488
1.56521	3.10521e-05	1.56521	-0.130859	1.56521	0.960449	1.56521	-0.202637	1.56521	-12.8049	1.56521	-0.792683	1.56521	-2.7439
1.566	3.81018e-05	1.566	-0.132812	1.566	0.959961	1.566	-0.202148	1.566	-12.7439	1.566	-0.670732	1.566	-2.86585
1.56679	4.54871e-05	1.56679	-0.131836	1.56679	0.958984	1.56679	-0.205078	1.56679	-12.622	1.56679	-0.97561	1.56679	-2.7439
1.56759	3.3402e-05	1.56759	-0.132812	1.56759	0.959961	1.56759	-0.20459	1.56759	-12.7439	1.56759	-0.97561	1.56759	-2.80488
1.56838	2.80308e-05	1.56838	-0.133789	1.56838	0.960449	1.56838	-0.204102	1.56838	-12.561	1.56838	-1.09756	1.56838	-2.7439
1.56918	2.43381e-05	1.56918	-0.133301	1.56918	0.961914	1.56918	-0.20459	1.56918	-12.7439	1.56918	-0.97561	1.56918	-2.80488
1.56997	1.32601e-05	1.56997	-0.13623	1.56997	0.960938	1.56997	-0.20459	1.56997	-12.7439	1.56997	-0.97561	1.56997	-2.80488
1.57076	-6.21042e-06	1.57076	-0.136719	1.57076	0.958984	1.57076	-0.205566	1.57076	-12.8049	1.57076	-0.914634	1.57076	-2.62195
1.57156	-1.25887e-05	1.57156	-0.13623	1.57156	0.958496	1.57156	-0.208008	1.57156	-12.7439	1.57156	-0.97561	1.57156	-2.68293
1.57235	-1.42672e-05	1.57235	-0.13623	1.57235	0.955566	1.57235	-0.20752	1.57235	-12.6829	1.57235	-0.792683	1.57235	-2.86585
1.57315	-2.1149e-05	1.57315	-0.136719	1.57315	0.958496	1.57315	-0.209961	1.57315	-12.7439	1.57315	-0.731707	1.57315	-2.68293
1.57394	-2.3331e-05	1.57394	-0.138184	1.57394	0.958984	1.57394	-0.208984	1.57394	-12.6829	1.57394	-0.731707	1.57394	-2.86585
1.57474	-2.58488e-05	1.57474	-0.13623	1.57474	0.958496	1.57474	-0.211426	1.57474	-12.9268	1.57474	-0.792683	1.57474	-2.7439
1.57553	-2.97093e-05	1.57553	-0.135254	1.57553	0.95752	1.57553	-0.208496	1.57553	-12.6829	1.57553	-1.28049	1.57553	-2.68293
1.57632	-3.50805e-05	1.57632	-0.12793	1.57632	0.960449	1.57632	-0.212891	1.57632	-12.8659	1.57632	-1.09756	1.57632	-2.92683
1.57712	-3.97803e-05	1.57712	-0.128418	1.57712	0.963867	1.57712	-0.213379	1.57712	-13.1098	1.57712	-0.487805	1.57712	-2.9878
1.57791	-4.61585e-05	1.57791	-0.127441	1.57791	0.964844	1.57791	-0.213379	1.57791	-13.2317	1.57791	-0.243902	1.57791	-2.92683
1.57871	-3.47448e-05	1.57871	-0.130859	1.57871	0.961426	1.57871	-0.213867	1.57871	-13.2317	1.57871	-0.548781	1.57871	-2.9878
1.5795	-2.70237e-05	1.5795	-0.129883	1.5795	0.959473	1.5795	-0.214355	1.5795	-13.4146	1.5795	-0.304878	1.5795	-2.9878
1.58029	-1.79599e-05	1.58029	-0.130371	1.58029	0.95752	1.58029	-0.214844	1.58029	-13.7805	1.58029	-0.182927	1.58029	-2.92683
1.58109	-8.22461e-06	1.58109	-0.129883	1.58109	0.95459	1.58109	-0.215332	1.58109	-13.4756	1.58109	0	1.58109	-2.9878
1.58188	1.29244e-05	1.58188	-0.130859	1.58188	0.958984	1.58188	-0.214355	1.58188	-13.4756	1.58188	0.0609756	1.58188	-3.10976
1.58268	2.93736e-05	1.58268	-0.133301	1.58268	0.961914	1.58268	-0.212891	1.58268	-13.4756	1.58268	0.304878	1.58268	-3.17073
1.58347	4.3473e-05	1.58347	-0.131836	1.58347	0.960938	1.58347	-0.209961	1.58347	-13.6585	1.58347	0.243902	1.58347	-3.04878
1.58426	4.39765e-05	1.58426	-0.12793	1.58426	0.960938	1.58426	-0.207031	1.58426	-13.8415	1.58426	0.365854	1.58426	-3.10976
1.58506	3.32342e-05	1.58506	-0.129883	1.58506	0.960938	1.58506	-0.209961	1.58506	-13.5366	1.58506	0.548781	1.58506	-3.10976
1.58585	3.79339e-05	1.58585	-0.133301	1.58585	0.962402	1.58585	-0.209961	1.58585	-13.6585	1.58585	0.670732	1.58585	-3.10976
1.58665	3.87732e-05	1.58665	0	1.58665	0	1.58665	0	1.58665	0	1.58665	0	1.58665	0
[truncated: 4,298 more rows]

## Sheet: Subject2
X[s]	Avanti sensor 1: EMG 1	X[s]	Avanti sensor 1: ACC.X 1	X[s]	Avanti sensor 1: ACC.Y 1	X[s]	Avanti sensor 1: ACC.Z 1	X[s]	Avanti sensor 1: GYRO.X 1	X[s]	Avanti sensor 1: GYRO.Y 1	X[s]	Avanti sensor 1: GYRO.Z 1
0	0	0	0	0	0	0	0	0	0	0	0	0	0
0.000794118	0	0.000794118	0	0.000794118	0	0.000794118	0	0.000794118	0	0.000794118	0	0.000794118	0
0.00158824	0	0.00158824	0	0.00158824	0	0.00158824	0	0.00158824	0	0.00158824	0	0.00158824	0
0.00238235	0	0.00238235	0	0.00238235	0	0.00238235	0	0.00238235	0	0.00238235	0	0.00238235	0
0.00317647	0	0.00317647	0	0.00317647	0	0.00317647	0	0.00317647	0	0.00317647	0	0.00317647	0
0.00397059	0	0.00397059	0	0.00397059	0	0.00397059	0	0.00397059	0	0.00397059	0	0.00397059	0
0.00476471	0	0.00476471	0	0.00476471	0	0.00476471	0	0.00476471	0	0.00476471	0	0.00476471	0
0.00555882	0	0.00555882	0	0.00555882	0	0.00555882	0	0.00555882	0	0.00555882	0	0.00555882	0
0.00635294	0	0.00635294	0	0.00635294	0	0.00635294	0	0.00635294	0	0.00635294	0	0.00635294	0
0.00714706	0	0.00714706	0	0.00714706	0	0.00714706	0	0.00714706	0	0.00714706	0	0.00714706	0
0.00794118	0	0.00794118	0	0.00794118	0	0.00794118	0	0.00794118	0	0.00794118	0	0.00794118	0
0.00873529	0	0.00873529	0	0.00873529	0	0.00873529	0	0.00873529	0	0.00873529	0	0.00873529	0
0.00952941	0	0.00952941	0	0.00952941	0	0.00952941	0	0.00952941	0	0.00952941	0	0.00952941	0
0.0103235	0	0.0103235	0	0.0103235	0	0.0103235	0	0.0103235	0	0.0103235	0	0.0103235	0
0.0111176	0	0.0111176	0	0.0111176	0	0.0111176	0	0.0111176	0	0.0111176	0	0.0111176	0
0.0119118	0	0.0119118	0	0.0119118	0	0.0119118	0	0.0119118	0	0.0119118	0	0.0119118	0
0.0127059	0	0.0127059	0	0.0127059	0	0.0127059	0	0.0127059	0	0.0127059	0	0.0127059	0
0.0135	0	0.0135	0	0.0135	0	0.0135	0	0.0135	0	0.0135	0	0.0135	0
0.0142941	0	0.0142941	0	0.0142941	0	0.0142941	0	0.0142941	0	0.0142941	0	0.0142941	0
0.0150882	0	0.0150882	0	0.0150882	0	0.0150882	0	0.0150882	0	0.0150882	0	0.0150882	0
0.0158824	0	0.0158824	0	0.0158824	0	0.0158824	0	0.0158824	0	0.0158824	0	0.0158824	0
0.0166765	0	0.0166765	0	0.0166765	0	0.0166765	0	0.0166765	0	0.0166765	0	0.0166765	0
0.0174706	0	0.0174706	0	0.0174706	0	0.0174706	0	0.0174706	0	0.0174706	0	0.0174706	0
0.0182647	0	0.0182647	0	0.0182647	0	0.0182647	0	0.0182647	0	0.0182647	0	0.0182647	0
0.0190588	0	0.0190588	0	0.0190588	0	0.0190588	0	0.0190588	0	0.0190588	0	0.0190588	0
0.0198529	0	0.0198529	0	0.0198529	0	0.0198529	0	0.0198529	0	0.0198529	0	0.0198529	0
0.0206471	0	0.0206471	0	0.0206471	0	0.0206471	0	0.0206471	0	0.0206471	0	0.0206471	0
0.0214412	0	0.0214412	0	0.0214412	0	0.0214412	0	0.0214412	0	0.0214412	0	0.0214412	0
0.0222353	0	0.0222353	0	0.0222353	0	0.0222353	0	0.0222353	0	0.0222353	0	0.0222353	0
0.0230294	0	0.0230294	0	0.0230294	0	0.0230294	0	0.0230294	0	0.0230294	0	0.0230294	0
0.0238235	0	0.0238235	0	0.0238235	0	0.0238235	0	0.0238235	0	0.0238235	0	0.0238235	0
0.0246176	0	0.0246176	0	0.0246176	0	0.0246176	0	0.0246176	0	0.0246176	0	0.0246176	0
0.0254118	0	0.0254118	0	0.0254118	0	0.0254118	0	0.0254118	0	0.0254118	0	0.0254118	0
0.0262059	0	0.0262059	0	0.0262059	0	0.0262059	0	0.0262059	0	0.0262059	0	0.0262059	0
0.027	0	0.027	0	0.027	0	0.027	0	0.027	0	0.027	0	0.027	0
0.0277941	0	0.0277941	0	0.0277941	0	0.0277941	0	0.0277941	0	0.0277941	0	0.0277941	0
0.0285882	0	0.0285882	0	0.0285882	0	0.0285882	0	0.0285882	0	0.0285882	0	0.0285882	0
0.0293824	0	0.0293824	0	0.0293824	0	0.0293824	0	0.0293824	0	0.0293824	0	0.0293824	0
0.0301765	0	0.0301765	0	0.0301765	0	0.0301765	0	0.0301765	0	0.0301765	0	0.0301765	0
0.0309706	0	0.0309706	0	0.0309706	0	0.0309706	0	0.0309706	0	0.0309706	0	0.0309706	0
0.0317647	0	0.0317647	0	0.0317647	0	0.0317647	0	0.0317647	0	0.0317647	0	0.0317647	0
0.0325588	0	0.0325588	0	0.0325588	0	0.0325588	0	0.0325588	0	0.0325588	0	0.0325588	0
0.0333529	0	0.0333529	0	0.0333529	0	0.0333529	0	0.0333529	0	0.0333529	0	0.0333529	0
0.0341471	0	0.0341471	0	0.0341471	0	0.0341471	0	0.0341471	0	0.0341471	0	0.0341471	0
0.0349412	0	0.0349412	0	0.0349412	0	0.0349412	0	0.0349412	0	0.0349412	0	0.0349412	0
0.0357353	0	0.0357353	0	0.0357353	0	0.0357353	0	0.0357353	0	0.0357353	0	0.0357353	0
0.0365294	0	0.0365294	0	0.0365294	0	0.0365294	0	0.0365294	0	0.0365294	0	0.0365294	0
0.0373235	0	0.0373235	0	0.0373235	0	0.0373235	0	0.0373235	0	0.0373235	0	0.0373235	0
0.0381176	0	0.0381176	0	0.0381176	0	0.0381176	0	0.0381176	0	0.0381176	0	0.0381176	0
0.0389118	0	0.0389118	0	0.0389118	0	0.0389118	0	0.0389118	0	0.0389118	0	0.0389118	0
0.0397059	0	0.0397059	0	0.0397059	0	0.0397059	0	0.0397059	0	0.0397059	0	0.0397059	0
0.0405	0	0.0405	0	0.0405	0	0.0405	0	0.0405	0	0.0405	0	0.0405	0
0.0412941	0	0.0412941	0	0.0412941	0	0.0412941	0	0.0412941	0	0.0412941	0	0.0412941	0
0.0420882	0	0.0420882	0	0.0420882	0	0.0420882	0	0.0420882	0	0.0420882	0	0.0420882	0
0.0428824	0	0.0428824	0	0.0428824	0	0.0428824	0	0.0428824	0	0.0428824	0	0.0428824	0
0.0436765	0	0.0436765	0	0.0436765	0	0.0436765	0	0.0436765	0	0.0436765	0	0.0436765	0
0.0444706	0	0.0444706	0	0.0444706	0	0.0444706	0	0.0444706	0	0.0444706	0	0.0444706	0
0.0452647	0	0.0452647	0	0.0452647	0	0.0452647	0	0.0452647	0	0.0452647	0	0.0452647	0
0.0460588	0	0.0460588	0	0.0460588	0	0.0460588	0	0.0460588	0	0.0460588	0	0.0460588	0
0.0468529	0	0.0468529	0	0.0468529	0	0.0468529	0	0.0468529	0	0.0468529	0	0.0468529	0
0.0476471	0	0.0476471	0	0.0476471	0	0.0476471	0	0.0476471	0	0.0476471	0	0.0476471	0
0.0484412	0	0.0484412	0	0.0484412	0	0.0484412	0	0.0484412	0	0.0484412	0	0.0484412	0
0.0492353	0	0.0492353	0	0.0492353	0	0.0492353	0	0.0492353	0	0.0492353	0	0.0492353	0
0.0500294	0	0.0500294	0	0.0500294	0	0.0500294	0	0.0500294	0	0.0500294	0	0.0500294	0
0.0508235	0	0.0508235	0	0.0508235	0	0.0508235	0	0.0508235	0	0.0508235	0	0.0508235	0
0.0516176	0	0.0516176	0	0.0516176	0	0.0516176	0	0.0516176	0	0.0516176	0	0.0516176	0
0.0524118	0	0.0524118	0	0.0524118	0	0.0524118	0	0.0524118	0	0.0524118	0	0.0524118	0
0.0532059	0	0.0532059	0	0.0532059	0	0.0532059	0	0.0532059	0	0.0532059	0	0.0532059	0
0.054	0	0.054	0	0.054	0	0.054	0	0.054	0	0.054	0	0.054	0
0.0547941	0	0.0547941	0	0.0547941	0	0.0547941	0	0.0547941	0	0.0547941	0	0.0547941	0
0.0555882	0	0.0555882	0	0.0555882	0	0.0555882	0	0.0555882	0	0.0555882	0	0.0555882	0
0.0563824	0	0.0563824	0	0.0563824	0	0.0563824	0	0.0563824	0	0.0563824	0	0.0563824	0
0.0571765	0	0.0571765	0	0.0571765	0	0.0571765	0	0.0571765	0	0.0571765	0	0.0571765	0
0.0579706	0	0.0579706	0	0.0579706	0	0.0579706	0	0.0579706	0	0.0579706	0	0.0579706	0
0.0587647	0	0.0587647	0	0.0587647	0	0.0587647	0	0.0587647	0	0.0587647	0	0.0587647	0
0.0595588	0	0.0595588	0	0.0595588	0	0.0595588	0	0.0595588	0	0.0595588	0	0.0595588	0
0.0603529	0	0.0603529	0	0.0603529	0	0.0603529	0	0.0603529	0	0.0603529	0	0.0603529	0
0.0611471	0	0.0611471	0	0.0611471	0	0.0611471	0	0.0611471	0	0.0611471	0	0.0611471	0
0.0619412	0	0.0619412	0	0.0619412	0	0.0619412	0	0.0619412	0	0.0619412	0	0.0619412	0
0.0627353	0	0.0627353	0	0.0627353	0	0.0627353	0	0.0627353	0	0.0627353	0	0.0627353	0
0.0635294	0	0.0635294	0	0.0635294	0	0.0635294	0	0.0635294	0	0.0635294	0	0.0635294	0
0.0643235	0	0.0643235	0	0.0643235	0	0.0643235	0	0.0643235	0	0.0643235	0	0.0643235	0
0.0651176	0	0.0651176	0	0.0651176	0	0.0651176	0	0.0651176	0	0.0651176	0	0.0651176	0
0.0659118	0	0.0659118	0	0.0659118	0	0.0659118	0	0.0659118	0	0.0659118	0	0.0659118	0
0.0667059	0	0.0667059	0	0.0667059	0	0.0667059	0	0.0667059	0	0.0667059	0	0.0667059	0
0.0675	0	0.0675	0	0.0675	0	0.0675	0	0.0675	0	0.0675	0	0.0675	0
0.0682941	0	0.0682941	0	0.0682941	0	0.0682941	0	0.0682941	0	0.0682941	0	0.0682941	0
0.0690882	0	0.0690882	0	0.0690882	0	0.0690882	0	0.0690882	0	0.0690882	0	0.0690882	0
0.0698824	0	0.0698824	0	0.0698824	0	0.0698824	0	0.0698824	0	0.0698824	0	0.0698824	0
0.0706765	0	0.0706765	0	0.0706765	0	0.0706765	0	0.0706765	0	0.0706765	0	0.0706765	0
0.0714706	0	0.0714706	0	0.0714706	0	0.0714706	0	0.0714706	0	0.0714706	0	0.0714706	0
0.0722647	0	0.0722647	0	0.0722647	0	0.0722647	0	0.0722647	0	0.0722647	0	0.0722647	0
0.0730588	0	0.0730588	0	0.0730588	0	0.0730588	0	0.0730588	0	0.0730588	0	0.0730588	0
0.0738529	0	0.0738529	0	0.0738529	0	0.0738529	0	0.0738529	0	0.0738529	0	0.0738529	0
0.0746471	0	0.0746471	0	0.0746471	0	0.0746471	0	0.0746471	0	0.0746471	0	0.0746471	0
0.0754412	0	0.0754412	0	0.0754412	0	0.0754412	0	0.0754412	0	0.0754412	0	0.0754412	0
0.0762353	0	0.0762353	0	0.0762353	0	0.0762353	0	0.0762353	0	0.0762353	0	0.0762353	0
0.0770294	0	0.0770294	0	0.0770294	0	0.0770294	0	0.0770294	0	0.0770294	0	0.0770294	0
0.0778235	0	0.0778235	0	0.0778235	0	0.0778235	0	0.0778235	0	0.0778235	0	0.0778235	0
0.0786176	0	0.0786176	0	0.0786176	0	0.0786176	0	0.0786176	0	0.0786176	0	0.0786176	0
0.0794118	0	0.0794118	0	0.0794118	0	0.0794118	0	0.0794118	0	0.0794118	0	0.0794118	0
0.0802059	0	0.0802059	0	0.0802059	0	0.0802059	0	0.0802059	0	0.0802059	0	0.0802059	0
0.081	0	0.081	0	0.081	0	0.081	0	0.081	0	0.081	0	0.081	0
0.0817941	0	0.0817941	0	0.0817941	0	0.0817941	0	0.0817941	0	0.0817941	0	0.0817941	0
0.0825882	0	0.0825882	0	0.0825882	0	0.0825882	0	0.0825882	0	0.0825882	0	0.0825882	0
0.0833824	0	0.0833824	0	0.0833824	0	0.0833824	0	0.0833824	0	0.0833824	0	0.0833824	0
0.0841765	0	0.0841765	0	0.0841765	0	0.0841765	0	0.0841765	0	0.0841765	0	0.0841765	0
0.0849706	0	0.0849706	0	0.0849706	0	0.0849706	0	0.0849706	0	0.0849706	0	0.0849706	0
0.0857647	0	0.0857647	0	0.0857647	0	0.0857647	0	0.0857647	0	0.0857647	0	0.0857647	0
0.0865588	0	0.0865588	0	0.0865588	0	0.0865588	0	0.0865588	0	0.0865588	0	0.0865588	0
0.0873529	0	0.0873529	0	0.0873529	0	0.0873529	0	0.0873529	0	0.0873529	0	0.0873529	0
0.0881471	0	0.0881471	0	0.0881471	0	0.0881471	0	0.0881471	0	0.0881471	0	0.0881471	0
0.0889412	0	0.0889412	0	0.0889412	0	0.0889412	0	0.0889412	0	0.0889412	0	0.0889412	0
0.0897353	0	0.0897353	0	0.0897353	0	0.0897353	0	0.0897353	0	0.0897353	0	0.0897353	0
0.0905294	0	0.0905294	0	0.0905294	0	0.0905294	0	0.0905294	0	0.0905294	0	0.0905294	0
0.0913235	0	0.0913235	0	0.0913235	0	0.0913235	0	0.0913235	0	0.0913235	0	0.0913235	0
0.0921176	0	0.0921176	0	0.0921176	0	0.0921176	0	0.0921176	0	0.0921176	0	0.0921176	0
0.0929118	0	0.0929118	0	0.0929118	0	0.0929118	0	0.0929118	0	0.0929118	0	0.0929118	0
0.0937059	0	0.0937059	0	0.0937059	0	0.0937059	0	0.0937059	0	0.0937059	0	0.0937059	0
0.0945	0	0.0945	0	0.0945	0	0.0945	0	0.0945	0	0.0945	0	0.0945	0
0.0952941	0	0.0952941	0	0.0952941	0	0.0952941	0	0.0952941	0	0.0952941	0	0.0952941	0
0.0960882	0	0.0960882	0	0.0960882	0	0.0960882	0	0.0960882	0	0.0960882	0	0.0960882	0
0.0968824	0	0.0968824	0	0.0968824	0	0.0968824	0	0.0968824	0	0.0968824	0	0.0968824	0
0.0976765	0	0.0976765	0	0.0976765	0	0.0976765	0	0.0976765	0	0.0976765	0	0.0976765	0
0.0984706	0	0.0984706	0	0.0984706	0	0.0984706	0	0.0984706	0	0.0984706	0	0.0984706	0
0.0992647	0	0.0992647	0	0.0992647	0	0.0992647	0	0.0992647	0	0.0992647	0	0.0992647	0
0.100059	0	0.100059	0	0.100059	0	0.100059	0	0.100059	0	0.100059	0	0.100059	0
0.100853	0	0.100853	0	0.100853	0	0.100853	0	0.100853	0	0.100853	0	0.100853	0
0.101647	0	0.101647	0	0.101647	0	0.101647	0	0.101647	0	0.101647	0	0.101647	0
0.102441	0	0.102441	0	0.102441	0	0.102441	0	0.102441	0	0.102441	0	0.102441	0
0.103235	0	0.103235	0	0.103235	0	0.103235	0	0.103235	0	0.103235	0	0.103235	0
0.104029	0	0.104029	0	0.104029	0	0.104029	0	0.104029	0	0.104029	0	0.104029	0
0.104824	0	0.104824	0	0.104824	0	0.104824	0	0.104824	0	0.104824	0	0.104824	0
0.105618	0	0.105618	0	0.105618	0	0.105618	0	0.105618	0	0.105618	0	0.105618	0
0.106412	0	0.106412	0	0.106412	0	0.106412	0	0.106412	0	0.106412	0	0.106412	0
0.107206	0	0.107206	0	0.107206	0	0.107206	0	0.107206	0	0.107206	0	0.107206	0
0.108	0	0.108	0	0.108	0	0.108	0	0.108	0	0.108	0	0.108	0
0.108794	0	0.108794	0	0.108794	0	0.108794	0	0.108794	0	0.108794	0	0.108794	0
0.109588	0	0.109588	0	0.109588	0	0.109588	0	0.109588	0	0.109588	0	0.109588	0
0.110382	0	0.110382	0	0.110382	0	0.110382	0	0.110382	0	0.110382	0	0.110382	0
0.111176	0	0.111176	0	0.111176	0	0.111176	0	0.111176	0	0.111176	0	0.111176	0
0.111971	0	0.111971	0	0.111971	0	0.111971	0	0.111971	0	0.111971	0	0.111971	0
0.112765	0	0.112765	0	0.112765	0	0.112765	0	0.112765	0	0.112765	0	0.112765	0
0.113559	0	0.113559	0	0.113559	0	0.113559	0	0.113559	0	0.113559	0	0.113559	0
0.114353	0	0.114353	0	0.114353	0	0.114353	0	0.114353	0	0.114353	0	0.114353	0
0.115147	0	0.115147	0	0.115147	0	0.115147	0	0.115147	0	0.115147	0	0.115147	0
0.115941	0	0.115941	0	0.115941	0	0.115941	0	0.115941	0	0.115941	0	0.115941	0
0.116735	0	0.116735	0	0.116735	0	0.116735	0	0.116735	0	0.116735	0	0.116735	0
0.117529	0	0.117529	0	0.117529	0	0.117529	0	0.117529	0	0.117529	0	0.117529	0
0.118324	0	0.118324	0	0.118324	0	0.118324	0	0.118324	0	0.118324	0	0.118324	0
0.119118	0	0.119118	0	0.119118	0	0.119118	0	0.119118	0	0.119118	0	0.119118	0
0.119912	0	0.119912	0	0.119912	0	0.119912	0	0.119912	0	0.119912	0	0.119912	0
0.120706	0	0.120706	0	0.120706	0	0.120706	0	0.120706	0	0.120706	0	0.120706	0
0.1215	0	0.1215	0	0.1215	0	0.1215	0	0.1215	0	0.1215	0	0.1215	0
0.122294	0	0.122294	0	0.122294	0	0.122294	0	0.122294	0	0.122294	0	0.122294	0
0.123088	0	0.123088	0	0.123088	0	0.123088	0	0.123088	0	0.123088	0	0.123088	0
0.123882	0	0.123882	0	0.123882	0	0.123882	0	0.123882	0	0.123882	0	0.123882	0
0.124676	0	0.124676	0	0.124676	0	0.124676	0	0.124676	0	0.124676	0	0.124676	0
0.125471	0	0.125471	0	0.125471	0	0.125471	0	0.125471	0	0.125471	0	0.125471	0
0.126265	0	0.126265	0	0.126265	0	0.126265	0	0.126265	0	0.126265	0	0.126265	0
0.127059	0	0.127059	0	0.127059	0	0.127059	0	0.127059	0	0.127059	0	0.127059	0
0.127853	0	0.127853	0	0.127853	0	0.127853	0	0.127853	0	0.127853	0	0.127853	0
0.128647	0	0.128647	0	0.128647	0	0.128647	0	0.128647	0	0.128647	0	0.128647	0
0.129441	0	0.129441	0	0.129441	0	0.129441	0	0.129441	0	0.129441	0	0.129441	0
0.130235	0	0.130235	0	0.130235	0	0.130235	0	0.130235	0	0.130235	0	0.130235	0
0.131029	0	0.131029	0	0.131029	0	0.131029	0	0.131029	0	0.131029	0	0.131029	0
0.131824	0	0.131824	0	0.131824	0	0.131824	0	0.131824	0	0.131824	0	0.131824	0
0.132618	0	0.132618	0	0.132618	0	0.132618	0	0.132618	0	0.132618	0	0.132618	0
0.133412	0	0.133412	0	0.133412	0	0.133412	0	0.133412	0	0.133412	0	0.133412	0
0.134206	0	0.134206	0	0.134206	0	0.134206	0	0.134206	0	0.134206	0	0.134206	0
0.135	0	0.135	0	0.135	0	0.135	0	0.135	0	0.135	0	0.135	0
0.135794	0	0.135794	0	0.135794	0	0.135794	0	0.135794	0	0.135794	0	0.135794	0
0.136588	0	0.136588	0	0.136588	0	0.136588	0	0.136588	0	0.136588	0	0.136588	0
0.137382	0	0.137382	0	0.137382	0	0.137382	0	0.137382	0	0.137382	0	0.137382	0
0.138176	0	0.138176	0	0.138176	0	0.138176	0	0.138176	0	0.138176	0	0.138176	0
0.138971	0	0.138971	0	0.138971	0	0.138971	0	0.138971	0	0.138971	0	0.138971	0
0.139765	0	0.139765	0	0.139765	0	0.139765	0	0.139765	0	0.139765	0	0.139765	0
0.140559	0	0.140559	0	0.140559	0	0.140559	0	0.140559	0	0.140559	0	0.140559	0
0.141353	0	0.141353	0	0.141353	0	0.141353	0	0.141353	0	0.141353	0	0.141353	0
0.142147	0	0.142147	0	0.142147	0	0.142147	0	0.142147	0	0.142147	0	0.142147	0
0.142941	0	0.142941	0	0.142941	0	0.142941	0	0.142941	0	0.142941	0	0.142941	0
0.143735	0	0.143735	0	0.143735	0	0.143735	0	0.143735	0	0.143735	0	0.143735	0
0.144529	0	0.144529	0	0.144529	0	0.144529	0	0.144529	0	0.144529	0	0.144529	0
0.145324	0	0.145324	0	0.145324	0	0.145324	0	0.145324	0	0.145324	0	0.145324	0
0.146118	0	0.146118	0	0.146118	0	0.146118	0	0.146118	0	0.146118	0	0.146118	0
0.146912	0	0.146912	0	0.146912	0	0.146912	0	0.146912	0	0.146912	0	0.146912	0
0.147706	0	0.147706	0	0.147706	0	0.147706	0	0.147706	0	0.147706	0	0.147706	0
0.1485	0	0.1485	0	0.1485	0	0.1485	0	0.1485	0	0.1485	0	0.1485	0
0.149294	0	0.149294	0	0.149294	0	0.149294	0	0.149294	0	0.149294	0	0.149294	0
0.150088	0	0.150088	0	0.150088	0	0.150088	0	0.150088	0	0.150088	0	0.150088	0
0.150882	0	0.150882	0	0.150882	0	0.150882	0	0.150882	0	0.150882	0	0.150882	0
0.151676	0	0.151676	0	0.151676	0	0.151676	0	0.151676	0	0.151676	0	0.151676	0
0.152471	0	0.152471	0	0.152471	0	0.152471	0	0.152471	0	0.152471	0	0.152471	0
0.153265	0	0.153265	0	0.153265	0	0.153265	0	0.153265	0	0.153265	0	0.153265	0
0.154059	0	0.154059	0	0.154059	0	0.154059	0	0.154059	0	0.154059	0	0.154059	0
0.154853	0	0.154853	0	0.154853	0	0.154853	0	0.154853	0	0.154853	0	0.154853	0
0.155647	0	0.155647	0	0.155647	0	0.155647	0	0.155647	0	0.155647	0	0.155647	0
0.156441	0	0.156441	0	0.156441	0	0.156441	0	0.156441	0	0.156441	0	0.156441	0
0.157235	0	0.157235	0	0.157235	0	0.157235	0	0.157235	0	0.157235	0	0.157235	0
0.158029	0	0.158029	0	0.158029	0	0.158029	0	0.158029	0	0.158029	0	0.158029	0
0.158824	0	0.158824	0	0.158824	0	0.158824	0	0.158824	0	0.158824	0	0.158824	0
0.159618	0	0.159618	0	0.159618	0	0.159618	0	0.159618	0	0.159618	0	0.159618	0
0.160412	0	0.160412	0	0.160412	0	0.160412	0	0.160412	0	0.160412	0	0.160412	0
0.161206	0	0.161206	0	0.161206	0	0.161206	0	0.161206	0	0.161206	0	0.161206	0
0.162	0	0.162	0	0.162	0	0.162	0	0.162	0	0.162	0	0.162	0
0.162794	0	0.162794	0	0.162794	0	0.162794	0	0.162794	0	0.162794	0	0.162794	0
0.163588	0	0.163588	0	0.163588	0	0.163588	0	0.163588	0	0.163588	0	0.163588	0
0.164382	0	0.164382	0	0.164382	0	0.164382	0	0.164382	0	0.164382	0	0.164382	0
0.165176	0	0.165176	0	0.165176	0	0.165176	0	0.165176	0	0.165176	0	0.165176	0
0.165971	0	0.165971	0	0.165971	0	0.165971	0	0.165971	0	0.165971	0	0.165971	0
0.166765	0	0.166765	0	0.166765	0	0.166765	0	0.166765	0	0.166765	0	0.166765	0
0.167559	0	0.167559	0	0.167559	0	0.167559	0	0.167559	0	0.167559	0	0.167559	0
0.168353	0	0.168353	0	0.168353	0	0.168353	0	0.168353	0	0.168353	0	0.168353	0
0.169147	0	0.169147	0	0.169147	0	0.169147	0	0.169147	0	0.169147	0	0.169147	0
0.169941	0	0.169941	0	0.169941	0	0.169941	0	0.169941	0	0.169941	0	0.169941	0
0.170735	0	0.170735	0	0.170735	0	0.170735	0	0.170735	0	0.170735	0	0.170735	0
0.171529	0	0.171529	0	0.171529	0	0.171529	0	0.171529	0	0.171529	0	0.171529	0
0.172324	0	0.172324	0	0.172324	0	0.172324	0	0.172324	0	0.172324	0	0.172324	0
0.173118	0	0.173118	0	0.173118	0	0.173118	0	0.173118	0	0.173118	0	0.173118	0
0.173912	0	0.173912	0	0.173912	0	0.173912	0	0.173912	0	0.173912	0	0.173912	0
0.174706	0	0.174706	0	0.174706	0	0.174706	0	0.174706	0	0.174706	0	0.174706	0
0.1755	0	0.1755	0	0.1755	0	0.1755	0	0.1755	0	0.1755	0	0.1755	0
0.176294	0	0.176294	0	0.176294	0	0.176294	0	0.176294	0	0.176294	0	0.176294	0
0.177088	0	0.177088	0	0.177088	0	0.177088	0	0.177088	0	0.177088	0	0.177088	0
0.177882	0	0.177882	0	0.177882	0	0.177882	0	0.177882	0	0.177882	0	0.177882	0
0.178676	0	0.178676	0	0.178676	0	0.178676	0	0.178676	0	0.178676	0	0.178676	0
0.179471	0	0.179471	0	0.179471	0	0.179471	0	0.179471	0	0.179471	0	0.179471	0
0.180265	0	0.180265	0	0.180265	0	0.180265	0	0.180265	0	0.180265	0	0.180265	0
0.181059	0	0.181059	0	0.181059	0	0.181059	0	0.181059	0	0.181059	0	0.181059	0
0.181853	0	0.181853	0	0.181853	0	0.181853	0	0.181853	0	0.181853	0	0.181853	0
0.182647	0	0.182647	0	0.182647	0	0.182647	0	0.182647	0	0.182647	0	0.182647	0
0.183441	0	0.183441	0	0.183441	0	0.183441	0	0.183441	0	0.183441	0	0.183441	0
0.184235	0	0.184235	0	0.184235	0	0.184235	0	0.184235	0	0.184235	0	0.184235	0
0.185029	0	0.185029	0	0.185029	0	0.185029	0	0.185029	0	0.185029	0	0.185029	0
0.185824	0	0.185824	0	0.185824	0	0.185824	0	0.185824	0	0.185824	0	0.185824	0
0.186618	0	0.186618	0	0.186618	0	0.186618	0	0.186618	0	0.186618	0	0.186618	0
0.187412	0	0.187412	0	0.187412	0	0.187412	0	0.187412	0	0.187412	0	0.187412	0
0.188206	0	0.188206	0	0.188206	0	0.188206	0	0.188206	0	0.188206	0	0.188206	0
0.189	0	0.189	0	0.189	0	0.189	0	0.189	0	0.189	0	0.189	0
0.189794	0	0.189794	0	0.189794	0	0.189794	0	0.189794	0	0.189794	0	0.189794	0
0.190588	0	0.190588	0	0.190588	0	0.190588	0	0.190588	0	0.190588	0	0.190588	0
0.191382	0	0.191382	0	0.191382	0	0.191382	0	0.191382	0	0.191382	0	0.191382	0
0.192176	0	0.192176	0	0.192176	0	0.192176	0	0.192176	0	0.192176	0	0.192176	0
0.192971	0	0.192971	0	0.192971	0	0.192971	0	0.192971	0	0.192971	0	0.192971	0
0.193765	0	0.193765	0	0.193765	0	0.193765	0	0.193765	0	0.193765	0	0.193765	0
0.194559	0	0.194559	0	0.194559	0	0.194559	0	0.194559	0	0.194559	0	0.194559	0
0.195353	0	0.195353	0	0.195353	0	0.195353	0	0.195353	0	0.195353	0	0.195353	0
0.196147	0	0.196147	0	0.196147	0	0.196147	0	0.196147	0	0.196147	0	0.196147	0
0.196941	0	0.196941	0	0.196941	0	0.196941	0	0.196941	0	0.196941	0	0.196941	0
0.197735	0	0.197735	0	0.197735	0	0.197735	0	0.197735	0	0.197735	0	0.197735	0
0.198529	0	0.198529	0	0.198529	0	0.198529	0	0.198529	0	0.198529	0	0.198529	0
0.199324	0	0.199324	0	0.199324	0	0.199324	0	0.199324	0	0.199324	0	0.199324	0
0.200118	0	0.200118	0	0.200118	0	0.200118	0	0.200118	0	0.200118	0	0.200118	0
0.200912	0	0.200912	0	0.200912	0	0.200912	0	0.200912	0	0.200912	0	0.200912	0
0.201706	0	0.201706	0	0.201706	0	0.201706	0	0.201706	0	0.201706	0	0.201706	0
0.2025	0	0.2025	0	0.2025	0	0.2025	0	0.2025	0	0.2025	0	0.2025	0
0.203294	0	0.203294	0	0.203294	0	0.203294	0	0.203294	0	0.203294	0	0.203294	0
0.204088	0	0.204088	0	0.204088	0	0.204088	0	0.204088	0	0.204088	0	0.204088	0
0.204882	0	0.204882	0	0.204882	0	0.204882	0	0.204882	0	0.204882	0	0.204882	0
0.205676	0	0.205676	0	0.205676	0	0.205676	0	0.205676	0	0.205676	0	0.205676	0
0.206471	0	0.206471	0	0.206471	0	0.206471	0	0.206471	0	0.206471	0	0.206471	0
0.207265	0	0.207265	0	0.207265	0	0.207265	0	0.207265	0	0.207265	0	0.207265	0
0.208059	0	0.208059	0	0.208059	0	0.208059	0	0.208059	0	0.208059	0	0.208059	0
0.208853	0	0.208853	0	0.208853	0	0.208853	0	0.208853	0	0.208853	0	0.208853	0
0.209647	0	0.209647	0	0.209647	0	0.209647	0	0.209647	0	0.209647	0	0.209647	0
0.210441	0	0.210441	0	0.210441	0	0.210441	0	0.210441	0	0.210441	0	0.210441	0
0.211235	0	0.211235	0	0.211235	0	0.211235	0	0.211235	0	0.211235	0	0.211235	0
0.212029	0	0.212029	0	0.212029	0	0.212029	0	0.212029	0	0.212029	0	0.212029	0
0.212824	0	0.212824	0	0.212824	0	0.212824	0	0.212824	0	0.212824	0	0.212824	0
0.213618	0	0.213618	0	0.213618	0	0.213618	0	0.213618	0	0.213618	0	0.213618	0
0.214412	0	0.214412	0	0.214412	0	0.214412	0	0.214412	0	0.214412	0	0.214412	0
0.215206	0	0.215206	0	0.215206	0	0.215206	0	0.215206	0	0.215206	0	0.215206	0
0.216	0	0.216	0	0.216	0	0.216	0	0.216	0	0.216	0	0.216	0
0.216794	0	0.216794	0	0.216794	0	0.216794	0	0.216794	0	0.216794	0	0.216794	0
0.217588	0	0.217588	0	0.217588	0	0.217588	0	0.217588	0	0.217588	0	0.217588	0
0.218382	0	0.218382	0	0.218382	0	0.218382	0	0.218382	0	0.218382	0	0.218382	0
0.219176	0	0.219176	0	0.219176	0	0.219176	0	0.219176	0	0.219176	0	0.219176	0
0.219971	0	0.219971	0	0.219971	0	0.219971	0	0.219971	0	0.219971	0	0.219971	0
0.220765	0	0.220765	0	0.220765	0	0.220765	0	0.220765	0	0.220765	0	0.220765	0
0.221559	0	0.221559	0	0.221559	0	0.221559	0	0.221559	0	0.221559	0	0.221559	0
0.222353	0	0.222353	0	0.222353	0	0.222353	0	0.222353	0	0.222353	0	0.222353	0
0.223147	0	0.223147	0	0.223147	0	0.223147	0	0.223147	0	0.223147	0	0.223147	0
0.223941	0	0.223941	0	0.223941	0	0.223941	0	0.223941	0	0.223941	0	0.223941	0
0.224735	0	0.224735	0	0.224735	0	0.224735	0	0.224735	0	0.224735	0	0.224735	0
0.225529	0	0.225529	0	0.225529	0	0.225529	0	0.225529	0	0.225529	0	0.225529	0
0.226324	0	0.226324	0	0.226324	0	0.226324	0	0.226324	0	0.226324	0	0.226324	0
0.227118	0	0.227118	0	0.227118	0	0.227118	0	0.227118	0	0.227118	0	0.227118	0
0.227912	0	0.227912	0	0.227912	0	0.227912	0	0.227912	0	0.227912	0	0.227912	0
0.228706	0	0.228706	0	0.228706	0	0.228706	0	0.228706	0	0.228706	0	0.228706	0
0.2295	0	0.2295	0	0.2295	0	0.2295	0	0.2295	0	0.2295	0	0.2295	0
0.230294	0	0.230294	0	0.230294	0	0.230294	0	0.230294	0	0.230294	0	0.230294	0
0.231088	0	0.231088	0	0.231088	0	0.231088	0	0.231088	0	0.231088	0	0.231088	0
0.231882	0	0.231882	0	0.231882	0	0.231882	0	0.231882	0	0.231882	0	0.231882	0
0.232676	0	0.232676	0	0.232676	0	0.232676	0	0.232676	0	0.232676	0	0.232676	0
0.233471	0	0.233471	0	0.233471	0	0.233471	0	0.233471	0	0.233471	0	0.233471	0
0.234265	0	0.234265	0	0.234265	0	0.234265	0	0.234265	0	0.234265	0	0.234265	0
0.235059	0	0.235059	0	0.235059	0	0.235059	0	0.235059	0	0.235059	0	0.235059	0
0.235853	0	0.235853	0	0.235853	0	0.235853	0	0.235853	0	0.235853	0	0.235853	0
0.236647	0	0.236647	0	0.236647	0	0.236647	0	0.236647	0	0.236647	0	0.236647	0
0.237441	0	0.237441	0	0.237441	0	0.237441	0	0.237441	0	0.237441	0	0.237441	0
0.238235	0	0.238235	0	0.238235	0	0.238235	0	0.238235	0	0.238235	0	0.238235	0
0.239029	0	0.239029	0	0.239029	0	0.239029	0	0.239029	0	0.239029	0	0.239029	0
0.239824	0	0.239824	0	0.239824	0	0.239824	0	0.239824	0	0.239824	0	0.239824	0
0.240618	0	0.240618	0	0.240618	0	0.240618	0	0.240618	0	0.240618	0	0.240618	0
0.241412	0	0.241412	0	0.241412	0	0.241412	0	0.241412	0	0.241412	0	0.241412	0
0.242206	0	0.242206	0	0.242206	0	0.242206	0	0.242206	0	0.242206	0	0.242206	0
0.243	0	0.243	0	0.243	0	0.243	0	0.243	0	0.243	0	0.243	0
0.243794	0	0.243794	0	0.243794	0	0.243794	0	0.243794	0	0.243794	0	0.243794	0
0.244588	0	0.244588	0	0.244588	0	0.244588	0	0.244588	0	0.244588	0	0.244588	0
0.245382	0	0.245382	0	0.245382	0	0.245382	0	0.245382	0	0.245382	0	0.245382	0
0.246176	0	0.246176	0	0.246176	0	0.246176	0	0.246176	0	0.246176	0	0.246176	0
0.246971	0	0.246971	0	0.246971	0	0.246971	0	0.246971	0	0.246971	0	0.246971	0
0.247765	0	0.247765	0	0.247765	0	0.247765	0	0.247765	0	0.247765	0	0.247765	0
0.248559	0	0.248559	0	0.248559	0	0.248559	0	0.248559	0	0.248559	0	0.248559	0
0.249353	0	0.249353	0	0.249353	0	0.249353	0	0.249353	0	0.249353	0	0.249353	0
0.250147	0	0.250147	0	0.250147	0	0.250147	0	0.250147	0	0.250147	0	0.250147	0
0.250941	0	0.250941	0	0.250941	0	0.250941	0	0.250941	0	0.250941	0	0.250941	0
0.251735	0	0.251735	0	0.251735	0	0.251735	0	0.251735	0	0.251735	0	0.251735	0
0.252529	0	0.252529	0	0.252529	0	0.252529	0	0.252529	0	0.252529	0	0.252529	0
0.253324	0	0.253324	0	0.253324	0	0.253324	0	0.253324	0	0.253324	0	0.253324	0
0.254118	0	0.254118	0	0.254118	0	0.254118	0	0.254118	0	0.254118	0	0.254118	0
0.254912	0	0.254912	0	0.254912	0	0.254912	0	0.254912	0	0.254912	0	0.254912	0
0.255706	0	0.255706	0	0.255706	0	0.255706	0	0.255706	0	0.255706	0	0.255706	0
0.2565	2.03098e-05	0.2565	0	0.2565	0	0.2565	0	0.2565	0	0.2565	0	0.2565	0
0.257294	2.70237e-05	0.257294	0	0.257294	0	0.257294	0	0.257294	0	0.257294	0	0.257294	0
0.258088	2.56809e-05	0.258088	0	0.258088	0	0.258088	0	0.258088	0	0.258088	0	0.258088	0
0.258882	2.31632e-05	0.258882	0	0.258882	0	0.258882	0	0.258882	0	0.258882	0	0.258882	0
0.259676	2.3331e-05	0.259676	0	0.259676	0	0.259676	0	0.259676	0	0.259676	0	0.259676	0
0.260471	2.36667e-05	0.260471	0	0.260471	0	0.260471	0	0.260471	0	0.260471	0	0.260471	0
0.261265	1.72885e-05	0.261265	0	0.261265	0	0.261265	0	0.261265	0	0.261265	0	0.261265	0
0.262059	1.2253e-05	0.262059	0	0.262059	0	0.262059	0	0.262059	0	0.262059	0	0.262059	0
0.262853	9.9031e-06	0.262853	0	0.262853	0	0.262853	0	0.262853	0	0.262853	0	0.262853	0
0.263647	6.54612e-06	0.263647	0	0.263647	0	0.263647	0	0.263647	0	0.263647	0	0.263647	0
0.264441	-4.53193e-06	0.264441	0	0.264441	0	0.264441	0	0.264441	0	0.264441	0	0.264441	0
0.265235	-8.22461e-06	0.265235	0	0.265235	0	0.265235	0	0.265235	0	0.265235	0	0.265235	0
0.266029	-1.05745e-05	0.266029	0	0.266029	0	0.266029	0	0.266029	0	0.266029	0	0.266029	0
0.266824	-1.561e-05	0.266824	0	0.266824	0	0.266824	0	0.266824	0	0.266824	0	0.266824	0
0.267618	-2.56809e-05	0.267618	0	0.267618	0	0.267618	0	0.267618	0	0.267618	0	0.267618	0
0.268412	-2.09812e-05	0.268412	0	0.268412	0	0.268412	0	0.268412	0	0.268412	0	0.268412	0
0.269206	-2.50095e-05	0.269206	0	0.269206	0	0.269206	0	0.269206	0	0.269206	0	0.269206	0
0.27	0	0.27	0	0.27	0	0.27	0	0.27	0	0.27	0	0.27	0
0.270794	0	0.270794	0	0.270794	0	0.270794	0	0.270794	0	0.270794	0	0.270794	0
0.271588	0	0.271588	0	0.271588	0	0.271588	0	0.271588	0	0.271588	0	0.271588	0
0.272382	0	0.272382	0	0.272382	0	0.272382	0	0.272382	0	0.272382	0	0.272382	0
0.273176	0	0.273176	0	0.273176	0	0.273176	0	0.273176	0	0.273176	0	0.273176	0
0.273971	0	0.273971	0	0.273971	0	0.273971	0	0.273971	0	0.273971	0	0.273971	0
0.274765	0	0.274765	0	0.274765	0	0.274765	0	0.274765	0	0.274765	0	0.274765	0
0.275559	0	0.275559	0	0.275559	0	0.275559	0	0.275559	0	0.275559	0	0.275559	0
0.276353	0	0.276353	0	0.276353	0	0.276353	0	0.276353	0	0.276353	0	0.276353	0
0.277147	0	0.277147	0	0.277147	0	0.277147	0	0.277147	0	0.277147	0	0.277147	0
0.277941	0	0.277941	0	0.277941	0	0.277941	0	0.277941	0	0.277941	0	0.277941	0
0.278735	0	0.278735	0	0.278735	0	0.278735	0	0.278735	0	0.278735	0	0.278735	0
0.279529	0	0.279529	0	0.279529	0	0.279529	0	0.279529	0	0.279529	0	0.279529	0
0.280324	0	0.280324	0	0.280324	0	0.280324	0	0.280324	0	0.280324	0	0.280324	0
0.281118	0	0.281118	0	0.281118	0	0.281118	0	0.281118	0	0.281118	0	0.281118	0
0.281912	0	0.281912	0	0.281912	0	0.281912	0	0.281912	0	0.281912	0	0.281912	0
0.282706	0	0.282706	0	0.282706	0	0.282706	0	0.282706	0	0.282706	0	0.282706	0
0.2835	0	0.2835	0	0.2835	0	0.2835	0	0.2835	0	0.2835	0	0.2835	0
0.284294	0	0.284294	0	0.284294	0	0.284294	0	0.284294	0	0.284294	0	0.284294	0
0.285088	0	0.285088	0	0.285088	0	0.285088	0	0.285088	0	0.285088	0	0.285088	0
0.285882	0	0.285882	0	0.285882	0	0.285882	0	0.285882	0	0.285882	0	0.285882	0
0.286676	0	0.286676	0	0.286676	0	0.286676	0	0.286676	0	0.286676	0	0.286676	0
0.287471	0	0.287471	0	0.287471	0	0.287471	0	0.287471	0	0.287471	0	0.287471	0
0.288265	0	0.288265	0	0.288265	0	0.288265	0	0.288265	0	0.288265	0	0.288265	0
0.289059	0	0.289059	0	0.289059	0	0.289059	0	0.289059	0	0.289059	0	0.289059	0
0.289853	0	0.289853	0	0.289853	0	0.289853	0	0.289853	0	0.289853	0	0.289853	0
0.290647	0	0.290647	0	0.290647	0	0.290647	0	0.290647	0	0.290647	0	0.290647	0
0.291441	0	0.291441	0	0.291441	0	0.291441	0	0.291441	0	0.291441	0	0.291441	0
0.292235	0	0.292235	0	0.292235	0	0.292235	0	0.292235	0	0.292235	0	0.292235	0
0.293029	0	0.293029	0	0.293029	0	0.293029	0	0.293029	0	0.293029	0	0.293029	0
0.293824	0	0.293824	0	0.293824	0	0.293824	0	0.293824	0	0.293824	0	0.293824	0
0.294618	0	0.294618	0	0.294618	0	0.294618	0	0.294618	0	0.294618	0	0.294618	0
0.295412	0	0.295412	0	0.295412	0	0.295412	0	0.295412	0	0.295412	0	0.295412	0
0.296206	0	0.296206	0	0.296206	0	0.296206	0	0.296206	0	0.296206	0	0.296206	0
0.297	1.4435e-05	0.297	0	0.297	0	0.297	0	0.297	0	0.297	0	0.297	0
0.297794	1.25887e-05	0.297794	0	0.297794	0	0.297794	0	0.297794	0	0.297794	0	0.297794	0
0.298588	6.88182e-06	0.298588	0	0.298588	0	0.298588	0	0.298588	0	0.298588	0	0.298588	0
0.299382	1.42672e-05	0.299382	0	0.299382	0	0.299382	0	0.299382	0	0.299382	0	0.299382	0
0.300176	1.76242e-05	0.300176	0	0.300176	0	0.300176	0	0.300176	0	0.300176	0	0.300176	0
0.300971	1.19173e-05	0.300971	0	0.300971	0	0.300971	0	0.300971	0	0.300971	0	0.300971	0
0.301765	8.39246e-07	0.301765	0	0.301765	0	0.301765	0	0.301765	0	0.301765	0	0.301765	0
0.302559	1.67849e-07	0.302559	0	0.302559	0	0.302559	0	0.302559	0	0.302559	0	0.302559	0
0.303353	-8.39246e-07	0.303353	0	0.303353	0	0.303353	0	0.303353	0	0.303353	0	0.303353	0
0.304147	-1.32601e-05	0.304147	0	0.304147	0	0.304147	0	0.304147	0	0.304147	0	0.304147	0
0.304941	-2.1149e-05	0.304941	0	0.304941	0	0.304941	0	0.304941	0	0.304941	0	0.304941	0
0.305735	-1.52743e-05	0.305735	0	0.305735	0	0.305735	0	0.305735	0	0.305735	0	0.305735	0
0.306529	-9.9031e-06	0.306529	0	0.306529	0	0.306529	0	0.306529	0	0.306529	0	0.306529	0
0.307324	-2.1149e-05	0.307324	0	0.307324	0	0.307324	0	0.307324	0	0.307324	0	0.307324	0
0.308118	-1.96384e-05	0.308118	0	0.308118	0	0.308118	0	0.308118	0	0.308118	0	0.308118	0
0.308912	-1.2253e-05	0.308912	0	0.308912	0	0.308912	0	0.308912	0	0.308912	0	0.308912	0
0.309706	-2.04776e-05	0.309706	0	0.309706	0	0.309706	0	0.309706	0	0.309706	0	0.309706	0
0.3105	0	0.3105	0	0.3105	0	0.3105	0	0.3105	0	0.3105	0	0.3105	0
0.311294	0	0.311294	0	0.311294	0	0.311294	0	0.311294	0	0.311294	0	0.311294	0
0.312088	0	0.312088	0	0.312088	0	0.312088	0	0.312088	0	0.312088	0	0.312088	0
0.312882	0	0.312882	0	0.312882	0	0.312882	0	0.312882	0	0.312882	0	0.312882	0
0.313676	0	0.313676	0	0.313676	0	0.313676	0	0.313676	0	0.313676	0	0.313676	0
0.314471	0	0.314471	0	0.314471	0	0.314471	0	0.314471	0	0.314471	0	0.314471	0
0.315265	0	0.315265	0	0.315265	0	0.315265	0	0.315265	0	0.315265	0	0.315265	0
0.316059	0	0.316059	0	0.316059	0	0.316059	0	0.316059	0	0.316059	0	0.316059	0
0.316853	0	0.316853	0	0.316853	0	0.316853	0	0.316853	0	0.316853	0	0.316853	0
0.317647	0	0.317647	0	0.317647	0	0.317647	0	0.317647	0	0.317647	0	0.317647	0
0.318441	0	0.318441	0	0.318441	0	0.318441	0	0.318441	0	0.318441	0	0.318441	0
0.319235	0	0.319235	0	0.319235	0	0.319235	0	0.319235	0	0.319235	0	0.319235	0
0.320029	0	0.320029	0	0.320029	0	0.320029	0	0.320029	0	0.320029	0	0.320029	0
0.320824	0	0.320824	0	0.320824	0	0.320824	0	0.320824	0	0.320824	0	0.320824	0
0.321618	0	0.321618	0	0.321618	0	0.321618	0	0.321618	0	0.321618	0	0.321618	0
0.322412	0	0.322412	0	0.322412	0	0.322412	0	0.322412	0	0.322412	0	0.322412	0
0.323206	0	0.323206	0	0.323206	0	0.323206	0	0.323206	0	0.323206	0	0.323206	0
0.324	-6.21042e-06	0.324	0	0.324	0	0.324	0	0.324	0	0.324	0	0.324	0
0.324794	-8.89601e-06	0.324794	0	0.324794	0	0.324794	0	0.324794	0	0.324794	0	0.324794	0
0.325588	-1.25887e-05	0.325588	0	0.325588	0	0.325588	0	0.325588	0	0.325588	0	0.325588	0
0.326382	-4.86763e-06	0.326382	0	0.326382	0	0.326382	0	0.326382	0	0.326382	0	0.326382	0
0.327176	-1.10781e-05	0.327176	0	0.327176	0	0.327176	0	0.327176	0	0.327176	0	0.327176	0
0.327971	-7.88891e-06	0.327971	0	0.327971	0	0.327971	0	0.327971	0	0.327971	0	0.327971	0
0.328765	-2.18204e-06	0.328765	0	0.328765	0	0.328765	0	0.328765	0	0.328765	0	0.328765	0
0.329559	-1.32601e-05	0.329559	0	0.329559	0	0.329559	0	0.329559	0	0.329559	0	0.329559	0
0.330353	-1.93027e-05	0.330353	0	0.330353	0	0.330353	0	0.330353	0	0.330353	0	0.330353	0
0.331147	-2.13169e-05	0.331147	0	0.331147	0	0.331147	0	0.331147	0	0.331147	0	0.331147	0
0.331941	-1.8967e-05	0.331941	0	0.331941	0	0.331941	0	0.331941	0	0.331941	0	0.331941	0
0.332735	-1.12459e-05	0.332735	0	0.332735	0	0.332735	0	0.332735	0	0.332735	0	0.332735	0
0.333529	-6.54612e-06	0.333529	0	0.333529	0	0.333529	0	0.333529	0	0.333529	0	0.333529	0
0.334324	-1.51064e-06	0.334324	0	0.334324	0	0.334324	0	0.334324	0	0.334324	0	0.334324	0
0.335118	3.18914e-06	0.335118	0	0.335118	0	0.335118	0	0.335118	0	0.335118	0	0.335118	0
0.335912	1.25887e-05	0.335912	0	0.335912	0	0.335912	0	0.335912	0	0.335912	0	0.335912	0
0.336706	2.06455e-05	0.336706	0	0.336706	0	0.336706	0	0.336706	0	0.336706	0	0.336706	0
0.3375	0	0.3375	0	0.3375	0	0.3375	0	0.3375	0	0.3375	0	0.3375	0
0.338294	0	0.338294	0	0.338294	0	0.338294	0	0.338294	0	0.338294	0	0.338294	0
0.339088	0	0.339088	0	0.339088	0	0.339088	0	0.339088	0	0.339088	0	0.339088	0
0.339882	0	0.339882	0	0.339882	0	0.339882	0	0.339882	0	0.339882	0	0.339882	0
0.340676	0	0.340676	0	0.340676	0	0.340676	0	0.340676	0	0.340676	0	0.340676	0
0.341471	0	0.341471	0	0.341471	0	0.341471	0	0.341471	0	0.341471	0	0.341471	0
0.342265	0	0.342265	0	0.342265	0	0.342265	0	0.342265	0	0.342265	0	0.342265	0
0.343059	0	0.343059	0	0.343059	0	0.343059	0	0.343059	0	0.343059	0	0.343059	0
0.343853	0	0.343853	0	0.343853	0	0.343853	0	0.343853	0	0.343853	0	0.343853	0
0.344647	0	0.344647	0	0.344647	0	0.344647	0	0.344647	0	0.344647	0	0.344647	0
0.345441	0	0.345441	0	0.345441	0	0.345441	0	0.345441	0	0.345441	0	0.345441	0
0.346235	0	0.346235	0	0.346235	0	0.346235	0	0.346235	0	0.346235	0	0.346235	0
0.347029	0	0.347029	0	0.347029	0	0.347029	0	0.347029	0	0.347029	0	0.347029	0
0.347824	0	0.347824	0	0.347824	0	0.347824	0	0.347824	0	0.347824	0	0.347824	0
0.348618	0	0.348618	0	0.348618	0	0.348618	0	0.348618	0	0.348618	0	0.348618	0
0.349412	0	0.349412	0	0.349412	0	0.349412	0	0.349412	0	0.349412	0	0.349412	0
0.350206	0	0.350206	0	0.350206	0	0.350206	0	0.350206	0	0.350206	0	0.350206	0
0.351	0	0.351	0	0.351	0	0.351	0	0.351	0	0.351	0	0.351	0
0.351794	0	0.351794	0	0.351794	0	0.351794	0	0.351794	0	0.351794	0	0.351794	0
0.352588	0	0.352588	0	0.352588	0	0.352588	0	0.352588	0	0.352588	0	0.352588	0
0.353382	0	0.353382	0	0.353382	0	0.353382	0	0.353382	0	0.353382	0	0.353382	0
0.354176	0	0.354176	0	0.354176	0	0.354176	0	0.354176	0	0.354176	0	0.354176	0
0.354971	0	0.354971	0	0.354971	0	0.354971	0	0.354971	0	0.354971	0	0.354971	0
0.355765	0	0.355765	0	0.355765	0	0.355765	0	0.355765	0	0.355765	0	0.355765	0
0.356559	0	0.356559	0	0.356559	0	0.356559	0	0.356559	0	0.356559	0	0.356559	0
0.357353	0	0.357353	0	0.357353	0	0.357353	0	0.357353	0	0.357353	0	0.357353	0
0.358147	0	0.358147	0	0.358147	0	0.358147	0	0.358147	0	0.358147	0	0.358147	0
0.358941	0	0.358941	0	0.358941	0	0.358941	0	0.358941	0	0.358941	0	0.358941	0
0.359735	0	0.359735	0	0.359735	0	0.359735	0	0.359735	0	0.359735	0	0.359735	0
0.360529	0	0.360529	0	0.360529	0	0.360529	0	0.360529	0	0.360529	0	0.360529	0
0.361324	0	0.361324	0	0.361324	0	0.361324	0	0.361324	0	0.361324	0	0.361324	0
0.362118	0	0.362118	0	0.362118	0	0.362118	0	0.362118	0	0.362118	0	0.362118	0
0.362912	0	0.362912	0	0.362912	0	0.362912	0	0.362912	0	0.362912	0	0.362912	0
0.363706	0	0.363706	0	0.363706	0	0.363706	0	0.363706	0	0.363706	0	0.363706	0
0.3645	1.51064e-06	0.3645	0	0.3645	0	0.3645	0	0.3645	0	0.3645	0	0.3645	0
0.365294	-2.51774e-06	0.365294	0	0.365294	0	0.365294	0	0.365294	0	0.365294	0	0.365294	0
0.366088	-9.56741e-06	0.366088	0	0.366088	0	0.366088	0	0.366088	0	0.366088	0	0.366088	0
0.366882	-6.88182e-06	0.366882	0	0.366882	0	0.366882	0	0.366882	0	0.366882	0	0.366882	0
0.367676	-4.86763e-06	0.367676	0	0.367676	0	0.367676	0	0.367676	0	0.367676	0	0.367676	0
0.368471	-7.88891e-06	0.368471	0	0.368471	0	0.368471	0	0.368471	0	0.368471	0	0.368471	0
0.369265	-2.38346e-05	0.369265	0	0.369265	0	0.369265	0	0.369265	0	0.369265	0	0.369265	0
0.370059	-2.3331e-05	0.370059	0	0.370059	0	0.370059	0	0.370059	0	0.370059	0	0.370059	0
0.370853	-2.09812e-05	0.370853	0	0.370853	0	0.370853	0	0.370853	0	0.370853	0	0.370853	0
0.371647	-2.34989e-05	0.371647	0	0.371647	0	0.371647	0	0.371647	0	0.371647	0	0.371647	0
0.372441	-2.03098e-05	0.372441	0	0.372441	0	0.372441	0	0.372441	0	0.372441	0	0.372441	0
0.373235	-5.20333e-06	0.373235	0	0.373235	0	0.373235	0	0.373235	0	0.373235	0	0.373235	0
0.374029	-1.67849e-07	0.374029	0	0.374029	0	0.374029	0	0.374029	0	0.374029	0	0.374029	0
0.374824	3.18914e-06	0.374824	0	0.374824	0	0.374824	0	0.374824	0	0.374824	0	0.374824	0
0.375618	1.37636e-05	0.375618	0	0.375618	0	0.375618	0	0.375618	0	0.375618	0	0.375618	0
0.376412	2.3331e-05	0.376412	0	0.376412	0	0.376412	0	0.376412	0	0.376412	0	0.376412	0
0.377206	2.06455e-05	0.377206	0	0.377206	0	0.377206	0	0.377206	0	0.377206	0	0.377206	0
0.378	0	0.378	0	0.378	0	0.378	0	0.378	0	0.378	0	0.378	0
0.378794	0	0.378794	0	0.378794	0	0.378794	0	0.378794	0	0.378794	0	0.378794	0
0.379588	0	0.379588	0	0.379588	0	0.379588	0	0.379588	0	0.379588	0	0.379588	0
0.380382	0	0.380382	0	0.380382	0	0.380382	0	0.380382	0	0.380382	0	0.380382	0
0.381176	0	0.381176	0	0.381176	0	0.381176	0	0.381176	0	0.381176	0	0.381176	0
0.381971	0	0.381971	0	0.381971	0	0.381971	0	0.381971	0	0.381971	0	0.381971	0
0.382765	0	0.382765	0	0.382765	0	0.382765	0	0.382765	0	0.382765	0	0.382765	0
0.383559	0	0.383559	0	0.383559	0	0.383559	0	0.383559	0	0.383559	0	0.383559	0
0.384353	0	0.384353	0	0.384353	0	0.384353	0	0.384353	0	0.384353	0	0.384353	0
0.385147	0	0.385147	0	0.385147	0	0.385147	0	0.385147	0	0.385147	0	0.385147	0
0.385941	0	0.385941	0	0.385941	0	0.385941	0	0.385941	0	0.385941	0	0.385941	0
0.386735	0	0.386735	0	0.386735	0	0.386735	0	0.386735	0	0.386735	0	0.386735	0
0.387529	0	0.387529	0	0.387529	0	0.387529	0	0.387529	0	0.387529	0	0.387529	0
0.388324	0	0.388324	0	0.388324	0	0.388324	0	0.388324	0	0.388324	0	0.388324	0
0.389118	0	0.389118	0	0.389118	0	0.389118	0	0.389118	0	0.389118	0	0.389118	0
0.389912	0	0.389912	0	0.389912	0	0.389912	0	0.389912	0	0.389912	0	0.389912	0
0.390706	0	0.390706	0	0.390706	0	0.390706	0	0.390706	0	0.390706	0	0.390706	0
0.3915	-2.43381e-05	0.3915	0	0.3915	0	0.3915	0	0.3915	0	0.3915	0	0.3915	0
0.392294	-2.31632e-05	0.392294	0	0.392294	0	0.392294	0	0.392294	0	0.392294	0	0.392294	0
0.393088	-1.52743e-05	0.393088	0	0.393088	0	0.393088	0	0.393088	0	0.393088	0	0.393088	0
0.393882	-4.19623e-06	0.393882	0	0.393882	0	0.393882	0	0.393882	0	0.393882	0	0.393882	0
0.394676	7.21752e-06	0.394676	0	0.394676	0	0.394676	0	0.394676	0	0.394676	0	0.394676	0
0.395471	1.19173e-05	0.395471	0	0.395471	0	0.395471	0	0.395471	0	0.395471	0	0.395471	0
0.396265	1.32601e-05	0.396265	0	0.396265	0	0.396265	0	0.396265	0	0.396265	0	0.396265	0
0.397059	1.69528e-05	0.397059	0	0.397059	0	0.397059	0	0.397059	0	0.397059	0	0.397059	0
0.397853	2.04776e-05	0.397853	0	0.397853	0	0.397853	0	0.397853	0	0.397853	0	0.397853	0
0.398647	1.82956e-05	0.398647	0	0.398647	0	0.398647	0	0.398647	0	0.398647	0	0.398647	0
0.399441	1.49386e-05	0.399441	0	0.399441	0	0.399441	0	0.399441	0	0.399441	0	0.399441	0
0.400235	1.84634e-05	0.400235	0	0.400235	0	0.400235	0	0.400235	0	0.400235	0	0.400235	0
0.401029	1.66171e-05	0.401029	0	0.401029	0	0.401029	0	0.401029	0	0.401029	0	0.401029	0
0.401824	1.46029e-05	0.401824	0	0.401824	0	0.401824	0	0.401824	0	0.401824	0	0.401824	0
0.402618	1.24208e-05	0.402618	0	0.402618	0	0.402618	0	0.402618	0	0.402618	0	0.402618	0
0.403412	6.71397e-06	0.403412	0	0.403412	0	0.403412	0	0.403412	0	0.403412	0	0.403412	0
0.404206	-1.84634e-06	0.404206	0	0.404206	0	0.404206	0	0.404206	0	0.404206	0	0.404206	0
0.405	-6.04257e-06	0.405	0	0.405	0	0.405	0	0.405	0	0.405	0	0.405	0
0.405794	-4.53193e-06	0.405794	0	0.405794	0	0.405794	0	0.405794	0	0.405794	0	0.405794	0
0.406588	-1.05745e-05	0.406588	0	0.406588	0	0.406588	0	0.406588	0	0.406588	0	0.406588	0
0.407382	-1.99741e-05	0.407382	0	0.407382	0	0.407382	0	0.407382	0	0.407382	0	0.407382	0
0.408176	-1.79599e-05	0.408176	0	0.408176	0	0.408176	0	0.408176	0	0.408176	0	0.408176	0
0.408971	-1.49386e-05	0.408971	0	0.408971	0	0.408971	0	0.408971	0	0.408971	0	0.408971	0
0.409765	-2.31632e-05	0.409765	0	0.409765	0	0.409765	0	0.409765	0	0.409765	0	0.409765	0
0.410559	-2.18204e-05	0.410559	0	0.410559	0	0.410559	0	0.410559	0	0.410559	0	0.410559	0
0.411353	-2.36667e-05	0.411353	0	0.411353	0	0.411353	0	0.411353	0	0.411353	0	0.411353	0
0.412147	-2.56809e-05	0.412147	0	0.412147	0	0.412147	0	0.412147	0	0.412147	0	0.412147	0
0.412941	-2.46738e-05	0.412941	0	0.412941	0	0.412941	0	0.412941	0	0.412941	0	0.412941	0
0.413735	-1.0071e-05	0.413735	0	0.413735	0	0.413735	0	0.413735	0	0.413735	0	0.413735	0
0.414529	-2.18204e-06	0.414529	0	0.414529	0	0.414529	0	0.414529	0	0.414529	0	0.414529	0
0.415324	7.88891e-06	0.415324	0	0.415324	0	0.415324	0	0.415324	0	0.415324	0	0.415324	0
0.416118	1.12459e-05	0.416118	0	0.416118	0	0.416118	0	0.416118	0	0.416118	0	0.416118	0
0.416912	2.13169e-05	0.416912	0	0.416912	0	0.416912	0	0.416912	0	0.416912	0	0.416912	0
0.417706	2.6688e-05	0.417706	0	0.417706	0	0.417706	0	0.417706	0	0.417706	0	0.417706	0
0.4185	2.6688e-05	0.4185	0	0.4185	0	0.4185	0	0.4185	0	0.4185	0	0.4185	0
0.419294	1.59457e-05	0.419294	0	0.419294	0	0.419294	0	0.419294	0	0.419294	0	0.419294	0
0.420088	1.91348e-05	0.420088	0	0.420088	0	0.420088	0	0.420088	0	0.420088	0	0.420088	0
0.420882	2.36667e-05	0.420882	0	0.420882	0	0.420882	0	0.420882	0	0.420882	0	0.420882	0
0.421676	1.8967e-05	0.421676	0	0.421676	0	0.421676	0	0.421676	0	0.421676	0	0.421676	0
0.422471	1.29244e-05	0.422471	0	0.422471	0	0.422471	0	0.422471	0	0.422471	0	0.422471	0
0.423265	1.17494e-06	0.423265	0	0.423265	0	0.423265	0	0.423265	0	0.423265	0	0.423265	0
0.424059	-6.88182e-06	0.424059	0	0.424059	0	0.424059	0	0.424059	0	0.424059	0	0.424059	0
0.424853	-1.12459e-05	0.424853	0	0.424853	0	0.424853	0	0.424853	0	0.424853	0	0.424853	0
0.425647	-1.67849e-05	0.425647	0	0.425647	0	0.425647	0	0.425647	0	0.425647	0	0.425647	0
0.426441	-2.76951e-05	0.426441	0	0.426441	0	0.426441	0	0.426441	0	0.426441	0	0.426441	0
0.427235	-2.14847e-05	0.427235	0	0.427235	0	0.427235	0	0.427235	0	0.427235	0	0.427235	0
0.428029	-1.29244e-05	0.428029	0	0.428029	0	0.428029	0	0.428029	0	0.428029	0	0.428029	0
0.428824	-1.32601e-05	0.428824	0	0.428824	0	0.428824	0	0.428824	0	0.428824	0	0.428824	0
0.429618	-1.72885e-05	0.429618	0	0.429618	0	0.429618	0	0.429618	0	0.429618	0	0.429618	0
0.430412	-2.46738e-05	0.430412	0	0.430412	0	0.430412	0	0.430412	0	0.430412	0	0.430412	0
0.431206	-2.93736e-05	0.431206	0	0.431206	0	0.431206	0	0.431206	0	0.431206	0	0.431206	0
0.432	-2.56809e-05	0.432	0	0.432	0	0.432	0	0.432	0	0.432	0	0.432	0
0.432794	-1.62814e-05	0.432794	0	0.432794	0	0.432794	0	0.432794	0	0.432794	0	0.432794	0
0.433588	-1.09102e-05	0.433588	0	0.433588	0	0.433588	0	0.433588	0	0.433588	0	0.433588	0
0.434382	-5.20333e-06	0.434382	0	0.434382	0	0.434382	0	0.434382	0	0.434382	0	0.434382	0
0.435176	3.18914e-06	0.435176	0	0.435176	0	0.435176	0	0.435176	0	0.435176	0	0.435176	0
0.435971	1.25887e-05	0.435971	0	0.435971	0	0.435971	0	0.435971	0	0.435971	0	0.435971	0
0.436765	1.54421e-05	0.436765	0	0.436765	0	0.436765	0	0.436765	0	0.436765	0	0.436765	0
0.437559	2.24918e-05	0.437559	0	0.437559	0	0.437559	0	0.437559	0	0.437559	0	0.437559	0
0.438353	2.7863e-05	0.438353	0	0.438353	0	0.438353	0	0.438353	0	0.438353	0	0.438353	0
0.439147	2.13169e-05	0.439147	0	0.439147	0	0.439147	0	0.439147	0	0.439147	0	0.439147	0
0.439941	5.87472e-06	0.439941	0	0.439941	0	0.439941	0	0.439941	0	0.439941	0	0.439941	0
0.440735	1.2253e-05	0.440735	0	0.440735	0	0.440735	0	0.440735	0	0.440735	0	0.440735	0
0.441529	2.16526e-05	0.441529	0	0.441529	0	0.441529	0	0.441529	0	0.441529	0	0.441529	0
0.442324	5.87472e-06	0.442324	0	0.442324	0	0.442324	0	0.442324	0	0.442324	0	0.442324	0
0.443118	4.86763e-06	0.443118	0	0.443118	0	0.443118	0	0.443118	0	0.443118	0	0.443118	0
0.443912	5.87472e-06	0.443912	0	0.443912	0	0.443912	0	0.443912	0	0.443912	0	0.443912	0
0.444706	2.01419e-06	0.444706	0	0.444706	0	0.444706	0	0.444706	0	0.444706	0	0.444706	0
0.4455	-1.84634e-06	0.4455	0	0.4455	0	0.4455	0	0.4455	0	0.4455	0	0.4455	0
0.446294	-6.88182e-06	0.446294	0	0.446294	0	0.446294	0	0.446294	0	0.446294	0	0.446294	0
0.447088	-1.561e-05	0.447088	0	0.447088	0	0.447088	0	0.447088	0	0.447088	0	0.447088	0
0.447882	-1.49386e-05	0.447882	0	0.447882	0	0.447882	0	0.447882	0	0.447882	0	0.447882	0
0.448676	-1.561e-05	0.448676	0	0.448676	0	0.448676	0	0.448676	0	0.448676	0	0.448676	0
0.449471	-1.69528e-05	0.449471	0	0.449471	0	0.449471	0	0.449471	0	0.449471	0	0.449471	0
0.450265	-2.97093e-05	0.450265	0	0.450265	0	0.450265	0	0.450265	0	0.450265	0	0.450265	0
0.451059	-3.122e-05	0.451059	0	0.451059	0	0.451059	0	0.451059	0	0.451059	0	0.451059	0
0.451853	-2.40024e-05	0.451853	0	0.451853	0	0.451853	0	0.451853	0	0.451853	0	0.451853	0
0.452647	-1.91348e-05	0.452647	0	0.452647	0	0.452647	0	0.452647	0	0.452647	0	0.452647	0
0.453441	-1.57778e-05	0.453441	0	0.453441	0	0.453441	0	0.453441	0	0.453441	0	0.453441	0
0.454235	2.34989e-06	0.454235	0	0.454235	0	0.454235	0	0.454235	0	0.454235	0	0.454235	0
0.455029	6.88182e-06	0.455029	0	0.455029	0	0.455029	0	0.455029	0	0.455029	0	0.455029	0
0.455824	9.56741e-06	0.455824	0	0.455824	0	0.455824	0	0.455824	0	0.455824	0	0.455824	0
0.456618	1.69528e-05	0.456618	0	0.456618	0	0.456618	0	0.456618	0	0.456618	0	0.456618	0
0.457412	2.80308e-05	0.457412	0	0.457412	0	0.457412	0	0.457412	0	0.457412	0	0.457412	0
0.458206	2.87022e-05	0.458206	0	0.458206	0	0.458206	0	0.458206	0	0.458206	0	0.458206	0
0.459	2.16526e-05	0.459	0	0.459	0	0.459	0	0.459	0	0.459	0	0.459	0
0.459794	2.40024e-05	0.459794	0	0.459794	0	0.459794	0	0.459794	0	0.459794	0	0.459794	0
0.460588	2.46738e-05	0.460588	-0.173828	0.460588	0.956543	0.460588	-0.176758	0.460588	-14.878	0.460588	-0.609756	0.460588	-2.62195
0.461382	2.46738e-05	0.461382	-0.17627	0.461382	0.955566	0.461382	-0.175293	0.461382	-14.7561	0.461382	-0.487805	0.461382	-2.7439
0.462176	2.19883e-05	0.462176	-0.177734	0.462176	0.95752	0.462176	-0.174805	0.462176	-14.5122	0.462176	-0.548781	0.462176	-2.7439
0.462971	1.09102e-05	0.462971	-0.172852	0.462971	0.95752	0.462971	-0.171875	0.462971	-14.2683	0.462971	-0.792683	0.462971	-2.86585
0.463765	-3.02129e-06	0.463765	-0.168945	0.463765	0.958008	0.463765	-0.169922	0.463765	-14.6951	0.463765	-0.853659	0.463765	-2.9878
0.464559	-5.70687e-06	0.464559	-0.164551	0.464559	0.957031	0.464559	-0.17041	0.464559	-14.5122	0.464559	-0.670732	0.464559	-2.9878
0.465353	-4.69978e-06	0.465353	0	0.465353	0	0.465353	0	0.465353	0	0.465353	0	0.465353	0
0.466147	-1.4435e-05	0.466147	0	0.466147	0	0.466147	0	0.466147	0	0.466147	0	0.466147	0
0.466941	-2.80308e-05	0.466941	0	0.466941	0	0.466941	0	0.466941	0	0.466941	0	0.466941	0
0.467735	-2.31632e-05	0.467735	0	0.467735	0	0.467735	0	0.467735	0	0.467735	0	0.467735	0
0.468529	-1.98062e-05	0.468529	-0.168457	0.468529	0.95752	0.468529	-0.172363	0.468529	-14.2073	0.468529	-0.304878	0.468529	-3.47561
0.469324	-2.71916e-05	0.469324	-0.170898	0.469324	0.956055	0.469324	-0.17627	0.469324	-14.0244	0.469324	-0.0609756	0.469324	-3.41463
0.470118	-2.29953e-05	0.470118	-0.175293	0.470118	0.952148	0.470118	-0.176758	0.470118	-13.8415	0.470118	-0.121951	0.470118	-3.29268
0.470912	-2.50095e-05	0.470912	-0.180176	0.470912	0.952637	0.470912	-0.180664	0.470912	-13.7805	0.470912	0.182927	0.470912	-3.47561
0.471706	-3.03807e-05	0.471706	-0.180664	0.471706	0.954102	0.471706	-0.177246	0.471706	-13.8415	0.471706	0.0609756	0.471706	-3.53659
0.4725	-2.03098e-05	0.4725	-0.183105	0.4725	0.952637	0.4725	-0.179199	0.4725	-13.9024	0.4725	-0.243902	0.4725	-3.23171
0.473294	-1.76242e-05	0.473294	-0.185059	0.473294	0.955566	0.473294	-0.179199	0.473294	-13.6585	0.473294	-0.548781	0.473294	-3.29268
0.474088	-9.73526e-06	0.474088	-0.181152	0.474088	0.955078	0.474088	-0.181641	0.474088	-13.5366	0.474088	-0.792683	0.474088	-3.35366
0.474882	2.85344e-06	0.474882	0	0.474882	0	0.474882	0	0.474882	0	0.474882	0	0.474882	0
0.475676	1.05745e-05	0.475676	0	0.475676	0	0.475676	0	0.475676	0	0.475676	0	0.475676	0
0.476471	1.61135e-05	0.476471	-0.172363	0.476471	0.959961	0.476471	-0.186523	0.476471	-13.5976	0.476471	-0.731707	0.476471	-3.29268
0.477265	1.81277e-05	0.477265	-0.17627	0.477265	0.958984	0.477265	-0.186035	0.477265	-13.6585	0.477265	-0.670732	0.477265	-3.17073
0.478059	2.13169e-05	0.478059	-0.173828	0.478059	0.955078	0.478059	-0.187012	0.478059	-13.8415	0.478059	-0.609756	0.478059	-3.23171
0.478853	2.65202e-05	0.478853	-0.176758	0.478853	0.957031	0.478853	-0.186035	0.478853	-13.8415	0.478853	-0.792683	0.478853	-3.17073
0.479647	2.19883e-05	0.479647	0	0.479647	0	0.479647	0	0.479647	0	0.479647	0	0.479647	0
0.480441	1.72885e-05	0.480441	0	0.480441	0	0.480441	0	0.480441	0	0.480441	0	0.480441	0
0.481235	2.40024e-05	0.481235	-0.177246	0.481235	0.955078	0.481235	-0.186035	0.481235	-14.0244	0.481235	-1.03659	0.481235	-3.35366
0.482029	2.38346e-05	0.482029	-0.173828	0.482029	0.958008	0.482029	-0.188477	0.482029	-14.0854	0.482029	-0.97561	0.482029	-3.41463
0.482824	1.35958e-05	0.482824	-0.173828	0.482824	0.958984	0.482824	-0.187988	0.482824	-14.1463	0.482824	-1.03659	0.482824	-3.29268
0.483618	3.69268e-06	0.483618	-0.169434	0.483618	0.957031	0.483618	-0.189453	0.483618	-14.3293	0.483618	-0.792683	0.483618	-3.35366
0.484412	-3.86053e-06	0.484412	-0.169434	0.484412	0.958496	0.484412	-0.1875	0.484412	-14.6951	0.484412	-0.609756	0.484412	-3.35366
0.485206	-1.15816e-05	0.485206	-0.171875	0.485206	0.956055	0.485206	-0.1875	0.485206	-14.4512	0.485206	-0.426829	0.485206	-3.53659
0.486	-1.25887e-05	0.486	-0.169922	0.486	0.957031	0.486	-0.182617	0.486	-14.5732	0.486	-0.243902	0.486	-3.41463
0.486794	-1.59457e-05	0.486794	-0.173828	0.486794	0.958008	0.486794	-0.183105	0.486794	-14.6341	0.486794	-0.0609756	0.486794	-3.47561
0.487588	-2.23239e-05	0.487588	0	0.487588	0	0.487588	0	0.487588	0	0.487588	0	0.487588	0
0.488382	-1.67849e-05	0.488382	0	0.488382	0	0.488382	0	0.488382	0	0.488382	0	0.488382	0
0.489176	-1.59457e-05	0.489176	-0.179199	0.489176	0.959961	0.489176	-0.178223	0.489176	-14.5732	0.489176	-0.0609756	0.489176	-3.71951
0.489971	-1.8967e-05	0.489971	-0.179688	0.489971	0.958984	0.489971	-0.17627	0.489971	-14.5122	0.489971	-0.243902	0.489971	-3.53659
0.490765	-2.75273e-05	0.490765	-0.178223	0.490765	0.958984	0.490765	-0.177734	0.490765	-14.8171	0.490765	-0.243902	0.490765	-3.65854
0.491559	-2.92058e-05	0.491559	-0.177734	0.491559	0.956543	0.491559	-0.180664	0.491559	-14.6951	0.491559	-0.426829	0.491559	-3.59756
0.492353	-1.8967e-05	0.492353	-0.175781	0.492353	0.954102	0.492353	-0.180176	0.492353	-14.5732	0.492353	-0.365854	0.492353	-3.59756
0.493147	-1.0071e-05	0.493147	-0.171387	0.493147	0.95459	0.493147	-0.178711	0.493147	-15	0.493147	-0.365854	0.493147	-3.53659
0.493941	-1.29244e-05	0.493941	-0.169434	0.493941	0.955566	0.493941	-0.177246	0.493941	-15	0.493941	-0.243902	0.493941	-3.65854
0.494735	-1.67849e-06	0.494735	-0.171875	0.494735	0.954102	0.494735	-0.174805	0.494735	-14.5732	0.494735	-0.121951	0.494735	-3.90244
0.495529	4.53193e-06	0.495529	-0.170898	0.495529	0.958496	0.495529	-0.177246	0.495529	-14.6341	0.495529	0.243902	0.495529	-3.65854
0.496324	9.9031e-06	0.496324	-0.174316	0.496324	0.960449	0.496324	-0.178223	0.496324	-14.8171	0.496324	0.548781	0.496324	-3.71951
0.497118	1.66171e-05	0.497118	-0.174805	0.497118	0.956543	0.497118	-0.174805	0.497118	-14.878	0.497118	0.243902	0.497118	-3.78049
0.497912	2.1149e-05	0.497912	-0.17334	0.497912	0.958008	0.497912	-0.171387	0.497912	-14.7561	0.497912	0.121951	0.497912	-3.65854
0.498706	1.82956e-05	0.498706	-0.177734	0.498706	0.959961	0.498706	-0.169922	0.498706	-14.6341	0.498706	0.182927	0.498706	-3.78049
0.4995	1.99741e-05	0.4995	-0.172852	0.4995	0.960449	0.4995	-0.176758	0.4995	-14.6951	0.4995	0.426829	0.4995	-3.90244
0.500294	2.26596e-05	0.500294	-0.174316	0.500294	0.961426	0.500294	-0.176758	0.500294	-14.8171	0.500294	0.548781	0.500294	-4.08537
0.501088	1.93027e-05	0.501088	-0.176758	0.501088	0.957031	0.501088	-0.177734	0.501088	-14.8171	0.501088	0.670732	0.501088	-3.96341
0.501882	1.37636e-05	0.501882	-0.17627	0.501882	0.955078	0.501882	-0.178223	0.501882	-14.8171	0.501882	0.731707	0.501882	-4.02439
0.502676	1.52743e-05	0.502676	-0.17627	0.502676	0.957031	0.502676	-0.177734	0.502676	-14.6951	0.502676	0.792683	0.502676	-3.90244
0.503471	1.24208e-05	0.503471	-0.175293	0.503471	0.956055	0.503471	-0.17627	0.503471	-14.6341	0.503471	0.731707	0.503471	-3.96341
0.504265	8.39246e-07	0.504265	-0.180664	0.504265	0.958984	0.504265	-0.175293	0.504265	-14.5732	0.504265	0.670732	0.504265	-3.96341
0.505059	-7.55322e-06	0.505059	-0.177734	0.505059	0.960449	0.505059	-0.175293	0.505059	-14.7561	0.505059	0.792683	0.505059	-3.96341
0.505853	-7.55322e-06	0.505853	-0.176758	0.505853	0.961914	0.505853	-0.178223	0.505853	-14.7561	0.505853	0.731707	0.505853	-3.71951
0.506647	-1.12459e-05	0.506647	-0.178711	0.506647	0.959961	0.506647	-0.175293	0.506647	-14.939	0.506647	0.914634	0.506647	-3.84146
0.507441	-1.82956e-05	0.507441	-0.179199	0.507441	0.955078	0.507441	-0.17334	0.507441	-15	0.507441	0.914634	0.507441	-3.78049
0.508235	-1.09102e-05	0.508235	-0.180664	0.508235	0.95459	0.508235	-0.173828	0.508235	-14.5122	0.508235	0.670732	0.508235	-4.08537
0.509029	-1.54421e-05	0.509029	-0.185059	0.509029	0.952637	0.509029	-0.17041	0.509029	-14.6341	0.509029	0.792683	0.509029	-3.90244
0.509824	-2.23239e-05	0.509824	-0.182617	0.509824	0.951172	0.509824	-0.167969	0.509824	-14.5122	0.509824	0.487805	0.509824	-3.90244
0.510618	-3.39055e-05	0.510618	-0.179688	0.510618	0.950195	0.510618	-0.168945	0.510618	-14.5122	0.510618	0.365854	0.510618	-4.02439
0.511412	-3.27306e-05	0.511412	0	0.511412	0	0.511412	0	0.511412	0	0.511412	0	0.511412	0
0.512206	-3.0045e-05	0.512206	0	0.512206	0	0.512206	0	0.512206	0	0.512206	0	0.512206	0
0.513	-1.86313e-05	0.513	-0.175781	0.513	0.95459	0.513	-0.165527	0.513	-14.2683	0.513	0.487805	0.513	-3.71951
0.513794	-7.55322e-06	0.513794	-0.17627	0.513794	0.95459	0.513794	-0.16748	0.513794	-14.0854	0.513794	0.426829	0.513794	-3.84146
0.514588	-2.18204e-06	0.514588	-0.178711	0.514588	0.955078	0.514588	-0.168457	0.514588	-13.9024	0.514588	0.548781	0.514588	-3.71951
0.515382	3.18914e-06	0.515382	-0.181152	0.515382	0.958496	0.515382	-0.166992	0.515382	-14.0854	0.515382	0.548781	0.515382	-3.71951
0.516176	1.40993e-05	0.516176	-0.181152	0.516176	0.958008	0.516176	-0.168457	0.516176	-14.0244	0.516176	0.426829	0.516176	-3.78049
0.516971	2.18204e-05	0.516971	-0.184082	0.516971	0.955566	0.516971	-0.163086	0.516971	-13.7195	0.516971	0.426829	0.516971	-3.71951
0.517765	2.09812e-05	0.517765	-0.185059	0.517765	0.952637	0.517765	-0.168945	0.517765	-13.5976	0.517765	0.243902	0.517765	-3.65854
0.518559	1.84634e-05	0.518559	-0.186035	0.518559	0.956055	0.518559	-0.17041	0.518559	-13.4756	0.518559	0.0609756	0.518559	-3.59756
0.519353	2.26596e-05	0.519353	-0.183594	0.519353	0.958008	0.519353	-0.168945	0.519353	-13.5366	0.519353	-0.121951	0.519353	-3.47561
0.520147	2.16526e-05	0.520147	-0.181641	0.520147	0.956055	0.520147	-0.175781	0.520147	-13.4146	0.520147	-0.121951	0.520147	-3.35366
0.520941	1.37636e-05	0.520941	-0.178711	0.520941	0.955566	0.520941	-0.174805	0.520941	-13.7195	0.520941	-0.121951	0.520941	-3.53659
0.521735	1.561e-05	0.521735	-0.179688	0.521735	0.956055	0.521735	-0.174316	0.521735	-13.5366	0.521735	-0.121951	0.521735	-3.59756
0.522529	6.37827e-06	0.522529	-0.179688	0.522529	0.955566	0.522529	-0.176758	0.522529	-13.4756	0.522529	0	0.522529	-3.47561
0.523324	-5.20333e-06	0.523324	-0.175293	0.523324	0.956543	0.523324	-0.179688	0.523324	-13.5366	0.523324	-0.182927	0.523324	-3.59756
0.524118	-9.23171e-06	0.524118	-0.177734	0.524118	0.95752	0.524118	-0.175781	0.524118	-13.4146	0.524118	-0.0609756	0.524118	-3.65854
0.524912	-8.56031e-06	0.524912	-0.178223	0.524912	0.95752	0.524912	-0.174805	0.524912	-13.4146	0.524912	-0.182927	0.524912	-3.53659
0.525706	-7.55322e-06	0.525706	-0.178223	0.525706	0.960449	0.525706	-0.177246	0.525706	-13.2927	0.525706	0.0609756	0.525706	-3.53659
0.5265	-1.42672e-05	0.5265	-0.176758	0.5265	0.959961	0.5265	-0.172852	0.5265	-13.4756	0.5265	0.121951	0.5265	-3.59756
0.527294	-1.82956e-05	0.527294	-0.182129	0.527294	0.958984	0.527294	-0.175293	0.527294	-13.5366	0.527294	0.304878	0.527294	-3.53659
0.528088	-2.09812e-05	0.528088	-0.183594	0.528088	0.954102	0.528088	-0.17334	0.528088	-13.3537	0.528088	0.304878	0.528088	-3.71951
0.528882	-2.06455e-05	0.528882	-0.180176	0.528882	0.956543	0.528882	-0.178223	0.528882	-13.4756	0.528882	-0.0609756	0.528882	-3.78049
0.529676	-2.09812e-05	0.529676	-0.177734	0.529676	0.957031	0.529676	-0.178711	0.529676	-13.8415	0.529676	-0.182927	0.529676	-3.59756
0.530471	-2.46738e-05	0.530471	-0.177246	0.530471	0.95459	0.530471	-0.176758	0.530471	-13.6585	0.530471	-0.182927	0.530471	-3.78049
0.531265	-2.53452e-05	0.531265	-0.175781	0.531265	0.95752	0.531265	-0.179688	0.531265	-12.9878	0.531265	0.243902	0.531265	-3.71951
0.532059	-1.86313e-05	0.532059	-0.179199	0.532059	0.958984	0.532059	-0.181152	0.532059	-13.1098	0.532059	0.487805	0.532059	-3.84146
0.532853	-7.88891e-06	0.532853	-0.175293	0.532853	0.963379	0.532853	-0.183105	0.532853	-13.5976	0.532853	0.182927	0.532853	-3.90244
0.533647	-7.55322e-06	0.533647	-0.179688	0.533647	0.955078	0.533647	-0.18457	0.533647	-14.1463	0.533647	0.121951	0.533647	-3.90244
0.534441	-1.39315e-05	0.534441	-0.174316	0.534441	0.950684	0.534441	-0.178711	0.534441	-14.3293	0.534441	0.243902	0.534441	-3.84146
0.535235	-2.18204e-06	0.535235	-0.16748	0.535235	0.953125	0.535235	-0.17627	0.535235	-12.9878	0.535235	1.28049	0.535235	-4.26829
0.536029	9.73526e-06	0.536029	-0.169434	0.536029	0.964844	0.536029	-0.19043	0.536029	-12.0732	0.536029	2.2561	0.536029	-4.81707
0.536824	1.71206e-05	0.536824	-0.172852	0.536824	0.964844	0.536824	-0.199707	0.536824	-13.6585	0.536824	1.21951	0.536824	-4.57317
0.537618	1.25887e-05	0.537618	-0.15918	0.537618	0.959473	0.537618	-0.194336	0.537618	-14.939	0.537618	0.365854	0.537618	-4.26829
0.538412	1.62814e-05	0.538412	-0.149902	0.538412	0.953125	0.538412	-0.177734	0.538412	-13.8415	0.538412	2.0122	0.538412	-4.7561
0.539206	2.50095e-05	0.539206	-0.165039	0.539206	0.956543	0.539206	-0.180664	0.539206	-13.2927	0.539206	3.35366	0.539206	-4.93902
0.54	2.31632e-05	0.54	-0.180176	0.54	0.959961	0.54	-0.186035	0.54	-14.3902	0.54	2.5	0.54	-5.06098
0.540794	1.71206e-05	0.540794	-0.179199	0.540794	0.959473	0.540794	-0.175293	0.540794	-14.8171	0.540794	2.19512	0.540794	-5.06098
0.541588	1.09102e-05	0.541588	-0.178711	0.541588	0.959961	0.541588	-0.177734	0.541588	-14.1463	0.541588	2.31707	0.541588	-5.12195
0.542382	8.05676e-06	0.542382	-0.184082	0.542382	0.961914	0.542382	-0.18457	0.542382	-14.6951	0.542382	1.76829	0.542382	-5.18293
0.543176	7.88891e-06	0.543176	-0.178711	0.543176	0.956543	0.543176	-0.180664	0.543176	-15.122	0.543176	1.82927	0.543176	-5.12195
0.543971	-9.56741e-06	0.543971	-0.177246	0.543971	0.958496	0.543971	-0.174805	0.543971	-14.6951	0.543971	2.7439	0.543971	-5.18293
0.544765	-1.4435e-05	0.544765	-0.17627	0.544765	0.958496	0.544765	-0.168457	0.544765	-15	0.544765	3.10976	0.544765	-5.18293
0.545559	-1.2253e-05	0.545559	-0.180176	0.545559	0.957031	0.545559	-0.171875	0.545559	-14.6341	0.545559	3.78049	0.545559	-5.42683
0.546353	-6.54612e-06	0.546353	-0.186523	0.546353	0.95459	0.546353	-0.181641	0.546353	-14.6951	0.546353	3.41463	0.546353	-6.21951
0.547147	-8.05676e-06	0.547147	-0.189941	0.547147	0.95459	0.547147	-0.181152	0.547147	-14.6951	0.547147	2.7439	0.547147	-5.54878
0.547941	-9.06386e-06	0.547941	-0.182129	0.547941	0.953125	0.547941	-0.177734	0.547941	-14.6951	0.547941	2.68293	0.547941	-5.30488
0.548735	-5.53903e-06	0.548735	-0.177734	0.548735	0.952637	0.548735	-0.169922	0.548735	-14.3293	0.548735	3.17073	0.548735	-5.2439
0.549529	-1.35958e-05	0.549529	-0.182617	0.549529	0.955078	0.549529	-0.171387	0.549529	-14.2683	0.549529	3.10976	0.549529	-5.4878
0.550324	-2.23239e-05	0.550324	-0.186523	0.550324	0.958984	0.550324	-0.169922	0.550324	-14.0854	0.550324	3.23171	0.550324	-5.42683
0.551118	-2.26596e-05	0.551118	-0.186035	0.551118	0.958984	0.551118	-0.172363	0.551118	-14.2073	0.551118	3.04878	0.551118	-5.18293
0.551912	-1.52743e-05	0.551912	-0.188477	0.551912	0.958008	0.551912	-0.173828	0.551912	-14.4512	0.551912	3.17073	0.551912	-5.2439
0.552706	-1.17494e-05	0.552706	-0.19873	0.552706	0.956055	0.552706	-0.178223	0.552706	-14.5122	0.552706	3.17073	0.552706	-5.18293
0.5535	-1.09102e-05	0.5535	-0.20459	0.5535	0.950684	0.5535	-0.172852	0.5535	-14.2683	0.5535	2.68293	0.5535	-5.4878
0.554294	8.39246e-07	0.554294	-0.206543	0.554294	0.953613	0.554294	-0.172363	0.554294	-13.8415	0.554294	2.2561	0.554294	-5.06098
0.555088	6.21042e-06	0.555088	-0.202148	0.555088	0.956543	0.555088	-0.175293	0.555088	-14.3293	0.555088	1.89024	0.555088	-4.93902
0.555882	8.89601e-06	0.555882	-0.196289	0.555882	0.953125	0.555882	-0.175293	0.555882	-14.5732	0.555882	1.76829	0.555882	-5
0.556676	2.23239e-05	0.556676	-0.193848	0.556676	0.949707	0.556676	-0.172852	0.556676	-14.5122	0.556676	1.40244	0.556676	-4.87805
0.557471	2.92058e-05	0.557471	-0.192383	0.557471	0.951172	0.557471	-0.173828	0.557471	-14.0244	0.557471	1.15854	0.557471	-4.7561
0.558265	1.72885e-05	0.558265	-0.1875	0.558265	0.958984	0.558265	-0.17627	0.558265	-13.8415	0.558265	0.914634	0.558265	-4.39024
0.559059	1.32601e-05	0.559059	-0.186035	0.559059	0.958984	0.559059	-0.174805	0.559059	-14.2073	0.559059	0.670732	0.559059	-4.39024
0.559853	1.79599e-05	0.559853	-0.182129	0.559853	0.953613	0.559853	-0.17041	0.559853	-14.4512	0.559853	0.792683	0.559853	-4.32927
0.560647	1.57778e-05	0.560647	-0.187988	0.560647	0.952148	0.560647	-0.170898	0.560647	-14.2683	0.560647	0.914634	0.560647	-4.39024
0.561441	7.88891e-06	0.561441	-0.191406	0.561441	0.950195	0.561441	-0.171387	0.561441	-13.9634	0.561441	0.792683	0.561441	-4.14634
0.562235	7.72107e-06	0.562235	-0.19043	0.562235	0.952637	0.562235	-0.171387	0.562235	-13.9634	0.562235	0.487805	0.562235	-4.20732
0.563029	3.86053e-06	0.563029	-0.192871	0.563029	0.951172	0.563029	-0.168945	0.563029	-13.8415	0.563029	0.304878	0.563029	-4.14634
0.563824	-5.70687e-06	0.563824	-0.190918	0.563824	0.950195	0.563824	-0.171875	0.563824	-14.0244	0.563824	0.365854	0.563824	-4.20732
0.564618	-3.86053e-06	0.564618	-0.192383	0.564618	0.95459	0.564618	-0.174316	0.564618	-13.7195	0.564618	0.365854	0.564618	-4.20732
0.565412	-5.53903e-06	0.565412	-0.192383	0.565412	0.95459	0.565412	-0.172852	0.565412	-13.7805	0.565412	0.365854	0.565412	-4.08537
0.566206	-1.40993e-05	0.566206	-0.195801	0.566206	0.954102	0.566206	-0.175293	0.566206	-13.7195	0.566206	0.243902	0.566206	-3.90244
0.567	-1.27565e-05	0.567	-0.198242	0.567	0.95459	0.567	-0.171387	0.567	-13.7805	0.567	0	0.567	-3.96341
0.567794	-1.46029e-05	0.567794	-0.19873	0.567794	0.95459	0.567794	-0.172363	0.567794	-13.7195	0.567794	-0.243902	0.567794	-3.78049
0.568588	-1.71206e-05	0.568588	-0.194824	0.568588	0.95752	0.568588	-0.174316	0.568588	-13.5366	0.568588	-0.243902	0.568588	-3.71951
0.569382	-1.76242e-05	0.569382	-0.192383	0.569382	0.950684	0.569382	-0.175293	0.569382	-13.5976	0.569382	-0.304878	0.569382	-3.65854
0.570176	-2.24918e-05	0.570176	-0.190918	0.570176	0.952148	0.570176	-0.174316	0.570176	-13.5976	0.570176	-0.365854	0.570176	-3.71951
0.570971	-2.31632e-05	0.570971	-0.194824	0.570971	0.953125	0.570971	-0.175781	0.570971	-13.4756	0.570971	-0.487805	0.570971	-3.53659
0.571765	-2.26596e-05	0.571765	-0.194824	0.571765	0.953125	0.571765	-0.174805	0.571765	-13.5976	0.571765	-0.426829	0.571765	-3.53659
0.572559	-1.52743e-05	0.572559	-0.193848	0.572559	0.953125	0.572559	-0.17334	0.572559	-13.6585	0.572559	-0.670732	0.572559	-3.47561
0.573353	-1.04067e-05	0.573353	-0.193848	0.573353	0.948242	0.573353	-0.174805	0.573353	-13.7805	0.573353	-0.853659	0.573353	-3.41463
0.574147	-7.88891e-06	0.574147	-0.190918	0.574147	0.949219	0.574147	-0.170898	0.574147	-13.5366	0.574147	-1.09756	0.574147	-3.35366
0.574941	1.51064e-06	0.574941	-0.193848	0.574941	0.953125	0.574941	-0.171387	0.574941	-13.4146	0.574941	-1.09756	0.574941	-3.23171
0.575735	1.05745e-05	0.575735	-0.190918	0.575735	0.953125	0.575735	-0.172852	0.575735	-13.1707	0.575735	-1.15854	0.575735	-3.29268
0.576529	1.561e-05	0.576529	-0.186523	0.576529	0.955078	0.576529	-0.172852	0.576529	-13.1098	0.576529	-1.03659	0.576529	-3.23171
0.577323	2.16526e-05	0.577323	-0.185547	0.577323	0.955566	0.577323	-0.169922	0.577323	-13.1098	0.577323	-1.03659	0.577323	-3.17073
0.578118	2.85344e-05	0.578118	-0.185059	0.578118	0.953613	0.578118	-0.171387	0.578118	-12.7439	0.578118	-0.609756	0.578118	-3.17073
0.578912	2.98772e-05	0.578912	-0.19043	0.578912	0.958008	0.578912	-0.177734	0.578912	-12.6829	0.578912	-0.304878	0.578912	-3.29268
0.579706	2.40024e-05	0.579706	-0.190918	0.579706	0.959961	0.579706	-0.180664	0.579706	-12.9268	0.579706	-0.365854	0.579706	-2.92683
0.5805	2.6688e-05	0.5805	-0.187012	0.5805	0.95459	0.5805	-0.180664	0.5805	-13.4146	0.5805	-0.548781	0.5805	-2.9878
0.581294	2.01419e-05	0.581294	-0.192383	0.581294	0.951172	0.581294	-0.183594	0.581294	-13.2927	0.581294	0.0609756	0.581294	-3.17073
0.582088	7.04967e-06	0.582088	-0.195801	0.582088	0.950684	0.582088	-0.186523	0.582088	-12.9268	0.582088	0.182927	0.582088	-3.17073
0.582882	4.69978e-06	0.582882	-0.196289	0.582882	0.949707	0.582882	-0.187988	0.582882	-12.9878	0.582882	-0.243902	0.582882	-2.9878
0.583676	-1.67849e-07	0.583676	-0.196289	0.583676	0.956055	0.583676	-0.182617	0.583676	-13.1707	0.583676	-0.731707	0.583676	-3.04878
0.584471	-3.35698e-07	0.584471	-0.189453	0.584471	0.957031	0.584471	-0.176758	0.584471	-13.2927	0.584471	-0.487805	0.584471	-2.92683
0.585265	-1.09102e-05	0.585265	-0.187988	0.585265	0.956543	0.585265	-0.181641	0.585265	-13.1707	0.585265	0.0609756	0.585265	-3.04878
0.586059	-8.72816e-06	0.586059	-0.191406	0.586059	0.958496	0.586059	-0.182129	0.586059	-13.2317	0.586059	-0.0609756	0.586059	-2.86585
0.586853	-7.72107e-06	0.586853	-0.191895	0.586853	0.955566	0.586853	-0.180664	0.586853	-13.4756	0.586853	-0.182927	0.586853	-2.86585
0.587647	-1.46029e-05	0.587647	-0.190918	0.587647	0.956055	0.587647	-0.181641	0.587647	-13.3537	0.587647	0	0.587647	-2.92683
0.588441	-2.23239e-05	0.588441	-0.19043	0.588441	0.955078	0.588441	-0.182129	0.588441	-13.7195	0.588441	0.121951	0.588441	-2.9878
0.589235	-1.35958e-05	0.589235	-0.189453	0.589235	0.953613	0.589235	-0.18457	0.589235	-13.7195	0.589235	-0.182927	0.589235	-2.92683
0.590029	-1.67849e-05	0.590029	-0.189941	0.590029	0.952148	0.590029	-0.181152	0.590029	-13.8415	0.590029	-0.243902	0.590029	-2.92683
0.590824	-2.09812e-05	0.590824	-0.190918	0.590824	0.949707	0.590824	-0.17627	0.590824	-13.4756	0.590824	-0.365854	0.590824	-2.86585
0.591618	-1.82956e-05	0.591618	-0.185059	0.591618	0.954102	0.591618	-0.17334	0.591618	-13.4756	0.591618	-0.182927	0.591618	-2.86585
0.592412	-9.56741e-06	0.592412	-0.187012	0.592412	0.958008	0.592412	-0.174805	0.592412	-13.6585	0.592412	-0.0609756	0.592412	-2.80488
0.593206	-1.4435e-05	0.593206	-0.186523	0.593206	0.957031	0.593206	-0.175781	0.593206	-13.6585	0.593206	-0.0609756	0.593206	-2.56098
0.594	-7.55322e-06	0.594	-0.189453	0.594	0.955566	0.594	-0.174316	0.594	-13.7195	0.594	0	0.594	-2.80488
0.594794	-1.67849e-07	0.594794	-0.188477	0.594794	0.955078	0.594794	-0.178223	0.594794	-13.8415	0.594794	0.121951	0.594794	-2.68293
0.595588	8.89601e-06	0.595588	-0.194336	0.595588	0.955078	0.595588	-0.177734	0.595588	-13.5976	0.595588	0.182927	0.595588	-2.68293
0.596382	1.30922e-05	0.596382	-0.196289	0.596382	0.955078	0.596382	-0.178223	0.596382	-13.5976	0.596382	-0.121951	0.596382	-2.7439
0.597176	1.7792e-05	0.597176	-0.195801	0.597176	0.953125	0.597176	-0.176758	0.597176	-13.5366	0.597176	-0.243902	0.597176	-2.56098
0.597971	1.54421e-05	0.597971	-0.195312	0.597971	0.95166	0.597971	-0.175781	0.597971	-13.5976	0.597971	-0.548781	0.597971	-2.56098
0.598765	1.02388e-05	0.598765	-0.191406	0.598765	0.95166	0.598765	-0.179688	0.598765	-13.6585	0.598765	-0.731707	0.598765	-2.37805
0.599559	1.32601e-05	0.599559	-0.187012	0.599559	0.955078	0.599559	-0.179199	0.599559	-13.4756	0.599559	-0.548781	0.599559	-2.43902
0.600353	1.79599e-05	0.600353	-0.187988	0.600353	0.959961	0.600353	-0.180664	0.600353	-13.3537	0.600353	-0.487805	0.600353	-2.43902
0.601147	1.52743e-05	0.601147	-0.1875	0.601147	0.959961	0.601147	-0.181641	0.601147	-13.5976	0.601147	-0.426829	0.601147	-2.43902
0.601941	5.53903e-06	0.601941	-0.187012	0.601941	0.95752	0.601941	-0.178711	0.601941	-13.7805	0.601941	-0.182927	0.601941	-2.5
0.602735	4.53193e-06	0.602735	-0.189453	0.602735	0.955566	0.602735	-0.174805	0.602735	-14.0244	0.602735	-0.182927	0.602735	-2.43902
0.603529	-5.53903e-06	0.603529	-0.190918	0.603529	0.955078	0.603529	-0.177246	0.603529	-13.7195	0.603529	-0.243902	0.603529	-2.5
0.604324	-2.18204e-06	0.604324	-0.191406	0.604324	0.953613	0.604324	-0.179199	0.604324	-13.6585	0.604324	-0.304878	0.604324	-2.43902
0.605118	-9.23171e-06	0.605118	-0.192383	0.605118	0.953125	0.605118	-0.179688	0.605118	-13.7195	0.605118	-0.243902	0.605118	-2.37805
0.605912	-8.22461e-06	0.605912	-0.191895	0.605912	0.953613	0.605912	-0.178223	0.605912	-13.6585	0.605912	-0.304878	0.605912	-2.31707
0.606706	-1.42672e-05	0.606706	-0.186523	0.606706	0.95166	0.606706	-0.179688	0.606706	-13.9024	0.606706	-0.243902	0.606706	-2.31707
0.6075	0	0.6075	-0.186035	0.6075	0.95166	0.6075	-0.17627	0.6075	-13.9634	0.6075	-0.243902	0.6075	-2.43902
0.608294	0	0.608294	-0.18457	0.608294	0.953613	0.608294	-0.174805	0.608294	-13.6585	0.608294	-0.0609756	0.608294	-2.37805
0.609088	0	0.609088	-0.184082	0.609088	0.953125	0.609088	-0.174805	0.609088	-13.6585	0.609088	0.0609756	0.609088	-2.5
0.609882	0	0.609882	-0.186035	0.609882	0.95459	0.609882	-0.176758	0.609882	-13.5976	0.609882	0	0.609882	-2.56098
0.610676	0	0.610676	-0.187012	0.610676	0.954102	0.610676	-0.174805	0.610676	-13.7805	0.610676	-0.182927	0.610676	-2.37805
0.611471	0	0.611471	-0.189453	0.611471	0.955078	0.611471	-0.175781	0.611471	-13.7195	0.611471	0	0.611471	-2.31707
0.612265	0	0.612265	-0.187012	0.612265	0.95459	0.612265	-0.175293	0.612265	-13.4756	0.612265	-0.121951	0.612265	-2.43902
0.613059	0	0.613059	-0.189941	0.613059	0.955566	0.613059	-0.177246	0.613059	-13.6585	0.613059	-0.121951	0.613059	-2.37805
0.613853	0	0.613853	-0.188477	0.613853	0.956055	0.613853	-0.175781	0.613853	-13.4146	0.613853	-0.182927	0.613853	-2.43902
0.614647	0	0.614647	-0.185547	0.614647	0.960938	0.614647	-0.176758	0.614647	-13.5366	0.614647	-0.121951	0.614647	-2.2561
0.615441	0	0.615441	-0.186035	0.615441	0.955566	0.615441	-0.179199	0.615441	-13.6585	0.615441	-0.304878	0.615441	-2.31707
0.616235	0	0.616235	-0.186035	0.616235	0.95459	0.616235	-0.177246	0.616235	-13.4756	0.616235	-0.487805	0.616235	-2.31707
0.617029	0	0.617029	-0.185547	0.617029	0.95752	0.617029	-0.178711	0.617029	-13.2927	0.617029	-0.365854	0.617029	-2.19512
0.617824	0	0.617824	-0.183594	0.617824	0.956543	0.617824	-0.178711	0.617824	-13.5366	0.617824	-0.426829	0.617824	-2.2561
0.618618	0	0.618618	-0.185547	0.618618	0.95752	0.618618	-0.177246	0.618618	-13.7195	0.618618	-0.487805	0.618618	-2.2561
0.619412	0	0.619412	-0.187012	0.619412	0.952637	0.619412	-0.17627	0.619412	-13.4756	0.619412	-0.731707	0.619412	-2.19512
0.620206	0	0.620206	-0.185059	0.620206	0.955566	0.620206	-0.177734	0.620206	-13.3537	0.620206	-0.426829	0.620206	-2.13415
0.621	1.4435e-05	0.621	-0.18457	0.621	0.955566	0.621	-0.174805	0.621	-13.3537	0.621	-0.487805	0.621	-2.13415
0.621794	1.09102e-05	0.621794	-0.185547	0.621794	0.953613	0.621794	-0.174316	0.621794	-13.2317	0.621794	-0.548781	0.621794	-2.19512
0.622588	5.20333e-06	0.622588	-0.18457	0.622588	0.953613	0.622588	-0.174316	0.622588	-13.2927	0.622588	-0.426829	0.622588	-2.2561
0.623382	2.18204e-06	0.623382	-0.18457	0.623382	0.955566	0.623382	-0.177246	0.623382	-13.1098	0.623382	-0.487805	0.623382	-2.37805
0.624176	3.52483e-06	0.624176	-0.181152	0.624176	0.955078	0.624176	-0.176758	0.624176	-13.3537	0.624176	-0.426829	0.624176	-2.31707
0.624971	1.51064e-06	0.624971	-0.178711	0.624971	0.953125	0.624971	-0.172852	0.624971	-13.6585	0.624971	-0.182927	0.624971	-2.37805
0.625765	-7.04967e-06	0.625765	-0.182129	0.625765	0.953613	0.625765	-0.174805	0.625765	-13.4756	0.625765	0.121951	0.625765	-2.31707
0.626559	-8.72816e-06	0.626559	-0.183105	0.626559	0.95166	0.626559	-0.175293	0.626559	-13.2927	0.626559	0.304878	0.626559	-2.43902
0.627353	-1.35958e-05	0.627353	-0.187012	0.627353	0.953125	0.627353	-0.174805	0.627353	-13.2927	0.627353	0.182927	0.627353	-2.31707
0.628147	-1.30922e-05	0.628147	-0.181641	0.628147	0.953125	0.628147	-0.177734	0.628147	-13.3537	0.628147	0.487805	0.628147	-2.2561
0.628941	-1.7792e-05	0.628941	-0.180176	0.628941	0.954102	0.628941	-0.177734	0.628941	-13.5366	0.628941	1.03659	0.628941	-2.31707
0.629735	-1.96384e-05	0.629735	-0.183594	0.629735	0.952637	0.629735	-0.181152	0.629735	-13.2927	0.629735	0.97561	0.629735	-2.31707
0.630529	-2.70237e-05	0.630529	-0.18457	0.630529	0.950684	0.630529	-0.182617	0.630529	-13.5366	0.630529	1.09756	0.630529	-2.2561
0.631324	-2.70237e-05	0.631324	-0.186035	0.631324	0.950195	0.631324	-0.178711	0.631324	-13.7195	0.631324	1.46341	0.631324	-2.13415
0.632118	-2.13169e-05	0.632118	-0.181641	0.632118	0.95166	0.632118	-0.180664	0.632118	-13.2927	0.632118	1.40244	0.632118	-2.07317
0.632912	-1.02388e-05	0.632912	-0.181641	0.632912	0.956055	0.632912	-0.183594	0.632912	-13.7805	0.632912	1.52439	0.632912	-2.2561
0.633706	-4.19623e-06	0.633706	-0.18457	0.633706	0.949707	0.633706	-0.179688	0.633706	-13.9634	0.633706	1.52439	0.633706	-2.37805
0.6345	-4.19623e-06	0.6345	-0.185547	0.6345	0.951172	0.6345	-0.180664	0.6345	-13.2927	0.6345	1.64634	0.6345	-2.19512
0.635294	1.17494e-06	0.635294	-0.186523	0.635294	0.955078	0.635294	-0.183594	0.635294	-13.2317	0.635294	1.58537	0.635294	-2.31707
0.636088	1.05745e-05	0.636088	-0.188477	0.636088	0.958496	0.636088	-0.178711	0.636088	-13.4756	0.636088	1.70732	0.636088	-2.37805
0.636882	1.98062e-05	0.636882	-0.186035	0.636882	0.956543	0.636882	-0.175781	0.636882	-13.7195	0.636882	1.46341	0.636882	-2.31707
0.637676	2.65202e-05	0.637676	-0.186523	0.637676	0.95752	0.637676	-0.173828	0.637676	-13.3537	0.637676	1.28049	0.637676	-2.19512
0.638471	2.73594e-05	0.638471	-0.188477	0.638471	0.955078	0.638471	-0.174805	0.638471	-13.2927	0.638471	1.21951	0.638471	-2.2561
0.639265	2.06455e-05	0.639265	-0.185547	0.639265	0.956055	0.639265	-0.175293	0.639265	-13.5366	0.639265	1.15854	0.639265	-2.2561
0.640059	2.1149e-05	0.640059	-0.185059	0.640059	0.956055	0.640059	-0.176758	0.640059	-13.4756	0.640059	1.40244	0.640059	-2.2561
0.640853	2.08133e-05	0.640853	-0.182129	0.640853	0.953613	0.640853	-0.176758	0.640853	-13.2927	0.640853	1.64634	0.640853	-2.31707
0.641647	1.42672e-05	0.641647	-0.183594	0.641647	0.95166	0.641647	-0.179688	0.641647	-13.1707	0.641647	1.70732	0.641647	-2.43902
0.642441	6.88182e-06	0.642441	-0.183594	0.642441	0.95459	0.642441	-0.179688	0.642441	-13.1098	0.642441	1.64634	0.642441	-2.56098
0.643235	4.53193e-06	0.643235	-0.182129	0.643235	0.954102	0.643235	-0.177734	0.643235	-13.4146	0.643235	1.34146	0.643235	-2.37805
0.644029	-2.18204e-06	0.644029	-0.180176	0.644029	0.955566	0.644029	-0.179199	0.644029	-13.4756	0.644029	1.58537	0.644029	-2.43902
0.644823	-5.03548e-07	0.644823	-0.177734	0.644823	0.956055	0.644823	-0.177734	0.644823	-13.0488	0.644823	2.0122	0.644823	-2.31707
0.645618	-6.71397e-07	0.645618	-0.183594	0.645618	0.95752	0.645618	-0.184082	0.645618	-13.1098	0.645618	2.0122	0.645618	-2.68293
0.646412	-4.53193e-06	0.646412	-0.189941	0.646412	0.955078	0.646412	-0.181152	0.646412	-13.2317	0.646412	1.95122	0.646412	-2.68293
0.647206	-1.15816e-05	0.647206	-0.19043	0.647206	0.952637	0.647206	-0.177246	0.647206	-13.4146	0.647206	1.46341	0.647206	-2.37805
0.648	-1.59457e-05	0.648	-0.1875	0.648	0.956055	0.648	-0.17334	0.648	-13.1098	0.648	1.03659	0.648	-2.37805
0.648794	-1.42672e-05	0.648794	-0.187012	0.648794	0.95752	0.648794	-0.177246	0.648794	-12.561	0.648794	1.09756	0.648794	-2.31707
0.649588	-2.16526e-05	0.649588	-0.180176	0.649588	0.958496	0.649588	-0.180176	0.649588	-12.9878	0.649588	1.28049	0.649588	-2.31707
0.650382	-2.48417e-05	0.650382	-0.178223	0.650382	0.955566	0.650382	-0.180176	0.650382	-13.0488	0.650382	1.46341	0.650382	-2.43902
0.651176	-2.29953e-05	0.651176	-0.181152	0.651176	0.955078	0.651176	-0.184082	0.651176	-12.9878	0.651176	1.58537	0.651176	-2.31707
0.651971	-2.18204e-05	0.651971	-0.185059	0.651971	0.955078	0.651971	-0.183594	0.651971	-13.0488	0.651971	1.40244	0.651971	-2.31707
0.652765	-2.36667e-05	0.652765	-0.182129	0.652765	0.95459	0.652765	-0.181641	0.652765	-12.8659	0.652765	1.15854	0.652765	-2.37805
0.653559	-1.42672e-05	0.653559	-0.178223	0.653559	0.95752	0.653559	-0.18457	0.653559	-13.0488	0.653559	1.58537	0.653559	-2.37805
0.654353	-3.86053e-06	0.654353	-0.179199	0.654353	0.95459	0.654353	-0.1875	0.654353	-13.4146	0.654353	1.76829	0.654353	-2.31707
0.655147	2.18204e-06	0.655147	-0.18457	0.655147	0.952148	0.655147	-0.187012	0.655147	-13.0488	0.655147	1.52439	0.655147	-2.13415
0.655941	-3.86053e-06	0.655941	0	0.655941	0	0.655941	0	0.655941	0	0.655941	0	0.655941	0
0.656735	8.72816e-06	0.656735	0	0.656735	0	0.656735	0	0.656735	0	0.656735	0	0.656735	0
0.657529	1.71206e-05	0.657529	-0.172852	0.657529	0.955078	0.657529	-0.19043	0.657529	-13.9024	0.657529	2.13415	0.657529	-2.31707
0.658324	2.36667e-05	0.658324	-0.174805	0.658324	0.951172	0.658324	-0.193359	0.658324	-13.9634	0.658324	2.37805	0.658324	-2.43902
0.659118	2.09812e-05	0.659118	-0.178711	0.659118	0.953125	0.659118	-0.193359	0.659118	-13.7195	0.659118	2.62195	0.659118	-2.56098
0.659912	1.32601e-05	0.659912	-0.173828	0.659912	0.953613	0.659912	-0.191406	0.659912	-13.9024	0.659912	2.68293	0.659912	-2.56098
0.660706	9.23171e-06	0.660706	-0.178711	0.660706	0.958984	0.660706	-0.19043	0.660706	-13.8415	0.660706	2.62195	0.660706	-2.68293
0.6615	0	0.6615	-0.180664	0.6615	0.95752	0.6615	-0.191406	0.6615	-13.9024	0.6615	2.56098	0.6615	-2.80488
0.662294	0	0.662294	-0.18457	0.662294	0.955566	0.662294	-0.187988	0.662294	-14.0854	0.662294	2.43902	0.662294	-2.86585
0.663088	0	0.663088	-0.183105	0.663088	0.95752	0.663088	-0.188965	0.663088	-14.0854	0.663088	2.13415	0.663088	-2.7439
0.663882	0	0.663882	-0.178223	0.663882	0.959961	0.663882	-0.192871	0.663882	-14.3902	0.663882	2.31707	0.663882	-2.62195
0.664676	0	0.664676	-0.17627	0.664676	0.959961	0.664676	-0.187012	0.664676	-14.6341	0.664676	2.43902	0.664676	-2.80488
0.665471	0	0.665471	-0.178223	0.665471	0.958496	0.665471	-0.19043	0.665471	-14.7561	0.665471	2.5	0.665471	-2.80488
0.666265	0	0.666265	-0.183594	0.666265	0.959473	0.666265	-0.1875	0.666265	-14.6341	0.666265	2.07317	0.666265	-2.86585
0.667059	0	0.667059	-0.1875	0.667059	0.964355	0.667059	-0.187988	0.667059	-14.8171	0.667059	1.64634	0.667059	-2.80488
0.667853	0	0.667853	-0.189453	0.667853	0.958496	0.667853	-0.189453	0.667853	-15.6707	0.667853	0.97561	0.667853	-2.37805
0.668647	0	0.668647	-0.178711	0.668647	0.953613	0.668647	-0.176758	0.668647	-15	0.668647	0.914634	0.668647	-2.86585
0.669441	0	0.669441	-0.182617	0.669441	0.964844	0.669441	-0.181641	0.669441	-14.0854	0.669441	1.40244	0.669441	-2.92683
0.670235	0	0.670235	-0.183105	0.670235	0.956543	0.670235	-0.187988	0.670235	-15.1829	0.670235	1.09756	0.670235	-2.80488
0.671029	0	0.671029	-0.166504	0.671029	0.947266	0.671029	-0.177734	0.671029	-16.8293	0.671029	0.548781	0.671029	-2.43902
0.671824	0	0.671824	-0.177246	0.671824	0.961426	0.671824	-0.185059	0.671824	-13.9024	0.671824	1.52439	0.671824	-2.9878
0.672618	0	0.672618	-0.186523	0.672618	0.967773	0.672618	-0.192383	0.672618	-14.0854	0.672618	1.70732	0.672618	-2.80488
0.673412	0	0.673412	-0.174316	0.673412	0.95752	0.673412	-0.18457	0.673412	-17.0732	0.673412	0.731707	0.673412	-2.68293
0.674206	0	0.674206	-0.170898	0.674206	0.953613	0.674206	-0.179199	0.674206	-15.061	0.674206	1.70732	0.674206	-3.10976
0.675	4.02838e-06	0.675	-0.191406	0.675	0.957031	0.675	-0.186523	0.675	-14.2683	0.675	1.70732	0.675	-2.92683
0.675794	1.12459e-05	0.675794	-0.185059	0.675794	0.956543	0.675794	-0.185547	0.675794	-15.4268	0.675794	0.121951	0.675794	-2.86585
0.676588	8.89601e-06	0.676588	-0.183105	0.676588	0.961914	0.676588	-0.176758	0.676588	-14.6951	0.676588	0.487805	0.676588	-2.9878
0.677382	1.52743e-05	0.677382	-0.187988	0.677382	0.959961	0.677382	-0.173828	0.677382	-14.8171	0.677382	0.487805	0.677382	-2.80488
0.678176	2.3331e-05	0.678176	-0.169434	0.678176	0.952148	0.678176	-0.173828	0.678176	-15.2439	0.678176	0.243902	0.678176	-2.86585
0.678971	2.16526e-05	0.678971	-0.179688	0.678971	0.963379	0.678971	-0.179199	0.678971	-13.7805	0.678971	1.28049	0.678971	-3.17073
0.679765	1.52743e-05	0.679765	-0.188477	0.679765	0.965332	0.679765	-0.186035	0.679765	-15.061	0.679765	0.670732	0.679765	-2.86585
0.680559	1.19173e-05	0.680559	-0.178223	0.680559	0.949219	0.680559	-0.173828	0.680559	-16.2805	0.680559	-0.121951	0.680559	-2.62195
0.681353	9.39956e-06	0.681353	-0.182129	0.681353	0.950195	0.681353	-0.167969	0.681353	-15.2439	0.681353	0.0609756	0.681353	-2.80488
0.682147	1.0071e-05	0.682147	-0.193359	0.682147	0.963867	0.682147	-0.177246	0.682147	-12.378	0.682147	0.792683	0.682147	-2.9878
0.682941	1.17494e-06	0.682941	-0.182617	0.682941	0.962891	0.682941	-0.171875	0.682941	-14.4512	0.682941	-0.365854	0.682941	-2.68293
0.683735	-2.18204e-06	0.683735	-0.178223	0.683735	0.955078	0.683735	-0.16748	0.683735	-15.9756	0.683735	-0.792683	0.683735	-2.62195
0.684529	-4.86763e-06	0.684529	-0.180176	0.684529	0.945801	0.684529	-0.164062	0.684529	-13.9634	0.684529	-0.121951	0.684529	-2.7439
0.685324	-9.56741e-06	0.685324	-0.185547	0.685324	0.953613	0.685324	-0.177246	0.685324	-12.9878	0.685324	-0.670732	0.685324	-2.80488
0.686118	-1.39315e-05	0.686118	-0.185059	0.686118	0.957031	0.686118	-0.178711	0.686118	-14.2073	0.686118	-1.28049	0.686118	-2.62195
0.686912	-1.7792e-05	0.686912	-0.177246	0.686912	0.958984	0.686912	-0.168945	0.686912	-14.4512	0.686912	-0.792683	0.686912	-2.5
0.687706	-2.23239e-05	0.687706	-0.175781	0.687706	0.953125	0.687706	-0.167969	0.687706	-13.9024	0.687706	-0.243902	0.687706	-2.68293
0.6885	-2.83665e-05	0.6885	-0.176758	0.6885	0.95752	0.6885	-0.177734	0.6885	-13.3537	0.6885	-0.0609756	0.6885	-2.80488
0.689294	-2.23239e-05	0.689294	-0.176758	0.689294	0.960449	0.689294	-0.185059	0.689294	-14.0244	0.689294	-0.243902	0.689294	-2.7439
0.690088	-2.7863e-05	0.690088	-0.177246	0.690088	0.954102	0.690088	-0.179199	0.690088	-14.0854	0.690088	-0.792683	0.690088	-2.80488
0.690882	-2.76951e-05	0.690882	-0.178711	0.690882	0.950195	0.690882	-0.180176	0.690882	-13.6585	0.690882	-0.731707	0.690882	-2.80488
0.691676	-1.54421e-05	0.691676	-0.172852	0.691676	0.955078	0.691676	-0.178223	0.691676	-13.5976	0.691676	-0.731707	0.691676	-2.80488
0.692471	-1.02388e-05	0.692471	-0.168457	0.692471	0.959473	0.692471	-0.181152	0.692471	-13.5976	0.692471	-0.365854	0.692471	-2.86585
0.693265	-1.37636e-05	0.693265	-0.169922	0.693265	0.957031	0.693265	-0.18457	0.693265	-14.3293	0.693265	0.0609756	0.693265	-2.92683
0.694059	-9.56741e-06	0.694059	-0.173828	0.694059	0.955078	0.694059	-0.184082	0.694059	-14.2683	0.694059	0.426829	0.694059	-2.92683
0.694853	2.34989e-06	0.694853	-0.181152	0.694853	0.956055	0.694853	-0.180664	0.694853	-13.8415	0.694853	0.182927	0.694853	-3.04878
0.695647	1.02388e-05	0.695647	-0.177246	0.695647	0.95459	0.695647	-0.180176	0.695647	-13.5366	0.695647	-0.121951	0.695647	-3.10976
0.696441	9.06386e-06	0.696441	-0.177734	0.696441	0.958008	0.696441	-0.174805	0.696441	-13.7805	0.696441	-0.0609756	0.696441	-3.04878
0.697235	2.09812e-05	0.697235	-0.179199	0.697235	0.960938	0.697235	-0.177246	0.697235	-13.9024	0.697235	0.0609756	0.697235	-3.23171
0.698029	2.26596e-05	0.698029	-0.178711	0.698029	0.959473	0.698029	-0.181152	0.698029	-13.8415	0.698029	0.0609756	0.698029	-3.29268
0.698824	2.03098e-05	0.698824	-0.177734	0.698824	0.959473	0.698824	-0.180664	0.698824	-13.7195	0.698824	-0.0609756	0.698824	-3.17073
0.699618	1.51064e-05	0.699618	-0.174805	0.699618	0.958496	0.699618	-0.179688	0.699618	-14.0244	0.699618	0	0.699618	-3.10976
0.700412	1.84634e-05	0.700412	-0.174805	0.700412	0.958984	0.700412	-0.18457	0.700412	-14.0244	0.700412	0.426829	0.700412	-3.17073
0.701206	2.4506e-05	0.701206	-0.176758	0.701206	0.958496	0.701206	-0.183105	0.701206	-13.8415	0.701206	0.548781	0.701206	-3.17073
0.702	2.09812e-05	0.702	-0.178711	0.702	0.959473	0.702	-0.183594	0.702	-13.5976	0.702	0.365854	0.702	-3.10976
0.702794	8.72816e-06	0.702794	-0.182129	0.702794	0.959961	0.702794	-0.18457	0.702794	-13.9634	0.702794	0.121951	0.702794	-3.10976
0.703588	-3.69268e-06	0.703588	-0.182617	0.703588	0.957031	0.703588	-0.183594	0.703588	-14.2073	0.703588	0.0609756	0.703588	-2.9878
0.704382	-7.55322e-06	0.704382	-0.179688	0.704382	0.95166	0.704382	-0.178223	0.704382	-14.2683	0.704382	0.121951	0.704382	-2.92683
0.705176	-4.19623e-06	0.705176	-0.183594	0.705176	0.955078	0.705176	-0.175781	0.705176	-14.0244	0.705176	0.182927	0.705176	-3.04878
0.705971	-1.09102e-05	0.705971	-0.18457	0.705971	0.95459	0.705971	-0.177734	0.705971	-13.9024	0.705971	0.182927	0.705971	-3.04878
0.706765	-2.16526e-05	0.706765	-0.180176	0.706765	0.953613	0.706765	-0.179688	0.706765	-14.1463	0.706765	-0.0609756	0.706765	-3.17073
0.707559	-2.03098e-05	0.707559	-0.181641	0.707559	0.952637	0.707559	-0.177734	0.707559	-13.9634	0.707559	0	0.707559	-2.9878
0.708353	-2.06455e-05	0.708353	-0.180664	0.708353	0.951172	0.708353	-0.175293	0.708353	-13.9634	0.708353	0	0.708353	-3.04878
0.709147	-1.86313e-05	0.709147	-0.181152	0.709147	0.951172	0.709147	-0.17334	0.709147	-13.8415	0.709147	-0.121951	0.709147	-2.9878
0.709941	-1.8967e-05	0.709941	-0.180664	0.709941	0.953613	0.709941	-0.169922	0.709941	-13.6585	0.709941	-0.182927	0.709941	-2.92683
0.710735	-1.67849e-05	0.710735	-0.182617	0.710735	0.952637	0.710735	-0.170898	0.710735	-13.4146	0.710735	-0.182927	0.710735	-2.9878
0.711529	-2.04776e-05	0.711529	-0.177734	0.711529	0.95752	0.711529	-0.16748	0.711529	-13.3537	0.711529	-0.365854	0.711529	-2.86585
0.712324	-2.31632e-05	0.712324	-0.178223	0.712324	0.956055	0.712324	-0.170898	0.712324	-13.4146	0.712324	-0.304878	0.712324	-2.9878
0.713118	-1.82956e-05	0.713118	-0.175781	0.713118	0.95752	0.713118	-0.17334	0.713118	-13.4146	0.713118	0	0.713118	-2.9878
0.713912	-7.88891e-06	0.713912	-0.181152	0.713912	0.95752	0.713912	-0.173828	0.713912	-13.4146	0.713912	-0.182927	0.713912	-2.9878
0.714706	-6.54612e-06	0.714706	-0.184082	0.714706	0.957031	0.714706	-0.17627	0.714706	-13.3537	0.714706	-0.121951	0.714706	-2.92683
0.7155	-1.51064e-06	0.7155	-0.184082	0.7155	0.957031	0.7155	-0.176758	0.7155	-13.2317	0.7155	-0.365854	0.7155	-2.86585
0.716294	6.54612e-06	0.716294	-0.180176	0.716294	0.958008	0.716294	-0.176758	0.716294	-13.2927	0.716294	-0.548781	0.716294	-2.7439
0.717088	1.79599e-05	0.717088	-0.181641	0.717088	0.958496	0.717088	-0.179688	0.717088	-13.0488	0.717088	-0.426829	0.717088	-2.80488
0.717882	2.73594e-05	0.717882	-0.180664	0.717882	0.958008	0.717882	-0.183105	0.717882	-13.0488	0.717882	-0.426829	0.717882	-2.86585
0.718676	2.60166e-05	0.718676	-0.180664	0.718676	0.956543	0.718676	-0.182129	0.718676	-13.1098	0.718676	-0.548781	0.718676	-2.68293
0.719471	2.06455e-05	0.719471	-0.182617	0.719471	0.954102	0.719471	-0.182129	0.719471	-12.8659	0.719471	-0.609756	0.719471	-2.68293
0.720265	1.8967e-05	0.720265	-0.183594	0.720265	0.957031	0.720265	-0.180664	0.720265	-12.8049	0.720265	-0.670732	0.720265	-2.68293
0.721059	1.93027e-05	0.721059	-0.181641	0.721059	0.957031	0.721059	-0.181152	0.721059	-13.1098	0.721059	-0.97561	0.721059	-2.56098
0.721853	1.8967e-05	0.721853	-0.180176	0.721853	0.952148	0.721853	-0.177734	0.721853	-13.2927	0.721853	-1.09756	0.721853	-2.7439
0.722647	1.32601e-05	0.722647	-0.175781	0.722647	0.95459	0.722647	-0.177734	0.722647	-13.1098	0.722647	-0.853659	0.722647	-2.80488
0.723441	-8.39246e-07	0.723441	-0.177734	0.723441	0.95459	0.723441	-0.179688	0.723441	-12.7439	0.723441	-0.731707	0.723441	-2.7439
0.724235	-3.35698e-07	0.724235	0	0.724235	0	0.724235	0	0.724235	0	0.724235	0	0.724235	0
0.725029	1.67849e-07	0.725029	0	0.725029	0	0.725029	0	0.725029	0	0.725029	0	0.725029	0
0.725824	-8.72816e-06	0.725824	-0.176758	0.725824	0.959961	0.725824	-0.176758	0.725824	-13.2317	0.725824	-0.670732	0.725824	-2.86585
0.726618	-3.86053e-06	0.726618	-0.176758	0.726618	0.957031	0.726618	-0.17627	0.726618	-13.0488	0.726618	-0.670732	0.726618	-2.92683
0.727412	-3.69268e-06	0.727412	0	0.727412	0	0.727412	0	0.727412	0	0.727412	0	0.727412	0
0.728206	-7.55322e-06	0.728206	0	0.728206	0	0.728206	0	0.728206	0	0.728206	0	0.728206	0
0.729	-1.7792e-05	0.729	-0.174316	0.729	0.956055	0.729	-0.182617	0.729	-13.0488	0.729	-0.487805	0.729	-2.7439
0.729794	-2.50095e-05	0.729794	-0.172852	0.729794	0.95752	0.729794	-0.184082	0.729794	-12.8659	0.729794	-0.243902	0.729794	-2.7439
0.730588	-2.3331e-05	0.730588	-0.179688	0.730588	0.958496	0.730588	-0.179688	0.730588	-12.9268	0.730588	-0.243902	0.730588	-2.9878
0.731382	-2.4506e-05	0.731382	-0.181641	0.731382	0.958984	0.731382	-0.181152	0.731382	-12.9878	0.731382	-0.426829	0.731382	-2.9878
0.732176	-1.62814e-05	0.732176	0	0.732176	0	0.732176	0	0.732176	0	0.732176	0	0.732176	0
0.732971	-1.52743e-05	0.732971	0	0.732971	0	0.732971	0	0.732971	0	0.732971	0	0.732971	0
0.733765	-1.62814e-05	0.733765	-0.181152	0.733765	0.955566	0.733765	-0.179199	0.733765	-12.7439	0.733765	-0.487805	0.733765	-2.62195
0.734559	-3.35698e-06	0.734559	-0.178223	0.734559	0.958008	0.734559	-0.177246	0.734559	-12.5	0.734559	-0.609756	0.734559	-3.04878
0.735353	4.53193e-06	0.735353	-0.180664	0.735353	0.956055	0.735353	-0.180176	0.735353	-12.622	0.735353	-0.670732	0.735353	-2.80488
0.736147	1.14137e-05	0.736147	-0.177734	0.736147	0.956543	0.736147	-0.17627	0.736147	-13.1098	0.736147	-0.792683	0.736147	-2.7439
0.736941	1.15816e-05	0.736941	-0.177734	0.736941	0.95752	0.736941	-0.17334	0.736941	-11.6463	0.736941	-0.609756	0.736941	-2.9878
0.737735	2.18204e-05	0.737735	-0.18457	0.737735	0.960449	0.737735	-0.182617	0.737735	-11.5244	0.737735	-0.548781	0.737735	-2.92683
0.738529	2.48417e-05	0.738529	-0.177734	0.738529	0.950195	0.738529	-0.173828	0.738529	-13.7805	0.738529	-1.15854	0.738529	-2.62195
0.739323	1.7792e-05	0.739323	-0.17334	0.739323	0.95166	0.739323	-0.172363	0.739323	-12.9268	0.739323	-1.03659	0.739323	-2.62195
0.740118	1.94705e-05	0.740118	-0.192383	0.740118	0.965332	0.740118	-0.186523	0.740118	-10.7927	0.740118	-0.182927	0.740118	-3.04878
0.740912	1.57778e-05	0.740912	-0.190918	0.740912	0.956543	0.740912	-0.187012	0.740912	-13.3537	0.740912	-1.21951	0.740912	-2.5
0.741706	1.82956e-05	0.741706	0	0.741706	0	0.741706	0	0.741706	0	0.741706	0	0.741706	0
0.7425	1.12459e-05	0.7425	0	0.7425	0	0.7425	0	0.7425	0	0.7425	0	0.7425	0
0.743294	-1.67849e-07	0.743294	-0.189453	0.743294	0.962402	0.743294	-0.189941	0.743294	-12.2561	0.743294	-1.46341	0.743294	-2.43902
0.744088	-5.87472e-06	0.744088	-0.174805	0.744088	0.95752	0.744088	-0.175781	0.744088	-12.6829	0.744088	-2.19512	0.744088	-2.5
0.744882	-4.86763e-06	0.744882	-0.168457	0.744882	0.95752	0.744882	-0.183594	0.744882	-12.1951	0.744882	-1.03659	0.744882	-2.56098
0.745676	-3.35698e-07	0.745676	-0.175293	0.745676	0.956543	0.745676	-0.182129	0.745676	-12.378	0.745676	-1.21951	0.745676	-2.5
0.746471	-3.69268e-06	0.746471	-0.160156	0.746471	0.95752	0.746471	-0.188477	0.746471	-12.7439	0.746471	-0.670732	0.746471	-2.92683
0.747265	-2.18204e-05	0.747265	-0.166992	0.747265	0.957031	0.747265	-0.200195	0.747265	-13.0488	0.747265	0.182927	0.747265	-2.86585
0.748059	-1.72885e-05	0.748059	-0.172363	0.748059	0.946289	0.748059	-0.193359	0.748059	-13.3537	0.748059	-0.304878	0.748059	-2.62195
0.748853	-5.87472e-06	0.748853	-0.166504	0.748853	0.950684	0.748853	-0.197266	0.748853	-13.0488	0.748853	-0.121951	0.748853	-2.7439
0.749647	-1.09102e-05	0.749647	-0.178223	0.749647	0.966797	0.749647	-0.200684	0.749647	-12.3171	0.749647	0.792683	0.749647	-3.10976
0.750441	-2.06455e-05	0.750441	-0.177246	0.750441	0.957031	0.750441	-0.199707	0.750441	-13.7195	0.750441	0.121951	0.750441	-3.04878
0.751235	-1.98062e-05	0.751235	0	0.751235	0	0.751235	0	0.751235	0	0.751235	0	0.751235	0
0.752029	-1.96384e-05	0.752029	0	0.752029	0	0.752029	0	0.752029	0	0.752029	0	0.752029	0
0.752824	-2.03098e-05	0.752824	-0.182129	0.752824	0.963867	0.752824	-0.20166	0.752824	-12.9878	0.752824	0.426829	0.752824	-2.9878
0.753618	-1.19173e-05	0.753618	-0.177246	0.753618	0.961914	0.753618	-0.193359	0.753618	-15.061	0.753618	-0.182927	0.753618	-2.86585
0.754412	1.0071e-06	0.754412	-0.176758	0.754412	0.954102	0.754412	-0.181641	0.754412	-14.5122	0.754412	0.548781	0.754412	-2.86585
0.755206	5.20333e-06	0.755206	-0.179199	0.755206	0.95459	0.755206	-0.183105	0.755206	-13.4146	0.755206	0.487805	0.755206	-3.04878
0.756	9.23171e-06	0.756	-0.175781	0.756	0.961914	0.756	-0.186035	0.756	-14.2073	0.756	0.121951	0.756	-2.9878
0.756794	1.76242e-05	0.756794	-0.175781	0.756794	0.957031	0.756794	-0.183594	0.756794	-14.6951	0.756794	0.243902	0.756794	-3.10976
0.757588	1.8967e-05	0.757588	-0.17627	0.757588	0.952148	0.757588	-0.179199	0.757588	-14.2073	0.757588	0.304878	0.757588	-2.92683
0.758382	1.79599e-05	0.758382	-0.17334	0.758382	0.956055	0.758382	-0.17627	0.758382	-13.9024	0.758382	0.243902	0.758382	-3.04878
0.759176	1.84634e-05	0.759176	0	0.759176	0	0.759176	0	0.759176	0	0.759176	0	0.759176	0
0.759971	1.82956e-05	0.759971	0	0.759971	0	0.759971	0	0.759971	0	0.759971	0	0.759971	0
0.760765	9.9031e-06	0.760765	-0.179688	0.760765	0.950684	0.760765	-0.178223	0.760765	-14.2073	0.760765	0.426829	0.760765	-3.10976
0.761559	1.0071e-05	0.761559	-0.175781	0.761559	0.955078	0.761559	-0.17627	0.761559	-14.1463	0.761559	0.243902	0.761559	-2.92683
0.762353	1.46029e-05	0.762353	0	0.762353	0	0.762353	0	0.762353	0	0.762353	0	0.762353	0
0.763147	1.67849e-06	0.763147	0	0.763147	0	0.763147	0	0.763147	0	0.763147	0	0.763147	0
0.763941	-3.18914e-06	0.763941	0	0.763941	0	0.763941	0	0.763941	0	0.763941	0	0.763941	0
0.764735	1.17494e-06	0.764735	0	0.764735	0	0.764735	0	0.764735	0	0.764735	0	0.764735	0
0.765529	2.01419e-06	0.765529	-0.168945	0.765529	-0.989746	0.765529	-0.200195	0.765529	-1.46341	0.765529	-8.23171	0.765529	0.914634
0.766324	-7.04967e-06	0.766324	-0.168457	0.766324	-0.990723	0.766324	-0.200684	0.766324	-1.52439	0.766324	-8.23171	0.766324	1.09756
0.767118	-1.2253e-05	0.767118	-0.180664	0.767118	0.958496	0.767118	-0.179688	0.767118	-13.9024	0.767118	0.304878	0.767118	-3.04878
0.767912	-1.09102e-05	0.767912	-0.180664	0.767912	0.956543	0.767912	-0.176758	0.767912	-13.6585	0.767912	0.182927	0.767912	-2.9878
0.768706	-1.17494e-05	0.768706	0	0.768706	0	0.768706	0	0.768706	0	0.768706	0	0.768706	0
0.7695	-1.69528e-05	0.7695	0	0.7695	0	0.7695	0	0.7695	0	0.7695	0	0.7695	0
0.770294	-1.93027e-05	0.770294	-0.177734	0.770294	0.954102	0.770294	-0.180176	0.770294	-13.5976	0.770294	0	0.770294	-2.92683
0.771088	-2.21561e-05	0.771088	-0.175293	0.771088	0.955566	0.771088	-0.182129	0.771088	-13.6585	0.771088	0.182927	0.771088	-3.17073
0.771882	-2.03098e-05	0.771882	-0.174805	0.771882	0.955566	0.771882	-0.184082	0.771882	-13.7195	0.771882	0.182927	0.771882	-2.92683
0.772676	-1.82956e-05	0.772676	-0.174316	0.772676	0.954102	0.772676	-0.183105	0.772676	-13.5366	0.772676	0.243902	0.772676	-2.9878
0.773471	-8.72816e-06	0.773471	0	0.773471	0	0.773471	0	0.773471	0	0.773471	0	0.773471	0
0.774265	-9.23171e-06	0.774265	0	0.774265	0	0.774265	0	0.774265	0	0.774265	0	0.774265	0
0.775059	-7.72107e-06	0.775059	0	0.775059	0	0.775059	0	0.775059	0	0.775059	0	0.775059	0
0.775853	4.53193e-06	0.775853	0	0.775853	0	0.775853	0	0.775853	0	0.775853	0	0.775853	0
0.776647	8.89601e-06	0.776647	0	0.776647	0	0.776647	0	0.776647	0	0.776647	0	0.776647	0
0.777441	6.54612e-06	0.777441	0	0.777441	0	0.777441	0	0.777441	0	0.777441	0	0.777441	0
0.778235	1.71206e-05	0.778235	0	0.778235	0	0.778235	0	0.778235	0	0.778235	0	0.778235	0
0.779029	1.72885e-05	0.779029	0	0.779029	0	0.779029	0	0.779029	0	0.779029	0	0.779029	0
0.779824	1.29244e-05	0.779824	0	0.779824	0	0.779824	0	0.779824	0	0.779824	0	0.779824	0
0.780618	1.8967e-05	0.780618	0	0.780618	0	0.780618	0	0.780618	0	0.780618	0	0.780618	0
0.781412	2.13169e-05	0.781412	-0.173828	0.781412	0.957031	0.781412	-0.18457	0.781412	-13.7195	0.781412	0.182927	0.781412	-3.29268
0.782206	9.9031e-06	0.782206	-0.176758	0.782206	0.953125	0.782206	-0.184082	0.782206	-14.1463	0.782206	0.243902	0.782206	-3.41463
0.783	3.35698e-07	0.783	0	0.783	0	0.783	0	0.783	0	0.783	0	0.783	0
0.783794	-1.84634e-06	0.783794	0	0.783794	0	0.783794	0	0.783794	0	0.783794	0	0.783794	0
0.784588	-7.21752e-06	0.784588	0	0.784588	0	0.784588	0	0.784588	0	0.784588	0	0.784588	0
0.785382	-1.09102e-05	0.785382	0	0.785382	0	0.785382	0	0.785382	0	0.785382	0	0.785382	0
0.786176	-8.22461e-06	0.786176	0	0.786176	0	0.786176	0	0.786176	0	0.786176	0	0.786176	0
0.786971	-9.56741e-06	0.786971	0	0.786971	0	0.786971	0	0.786971	0	0.786971	0	0.786971	0
0.787765	-2.16526e-05	0.787765	0	0.787765	0	0.787765	0	0.787765	0	0.787765	0	0.787765	0
0.788559	-2.03098e-05	0.788559	0	0.788559	0	0.788559	0	0.788559	0	0.788559	0	0.788559	0
0.789353	-1.51064e-05	0.789353	0	0.789353	0	0.789353	0	0.789353	0	0.789353	0	0.789353	0
0.790147	-2.83665e-05	0.790147	0	0.790147	0	0.790147	0	0.790147	0	0.790147	0	0.790147	0
0.790941	-3.77661e-05	0.790941	0	0.790941	0	0.790941	0	0.790941	0	0.790941	0	0.790941	0
0.791735	-2.93736e-05	0.791735	0	0.791735	0	0.791735	0	0.791735	0	0.791735	0	0.791735	0
0.792529	-1.76242e-05	0.792529	0	0.792529	0	0.792529	0	0.792529	0	0.792529	0	0.792529	0
0.793324	-1.35958e-05	0.793324	0	0.793324	0	0.793324	0	0.793324	0	0.793324	0	0.793324	0
0.794118	-5.03548e-06	0.794118	-0.176758	0.794118	0.953125	0.794118	-0.180176	0.794118	-13.9634	0.794118	0.0609756	0.794118	-3.47561
0.794912	4.69978e-06	0.794912	-0.178223	0.794912	0.956543	0.794912	-0.179199	0.794912	-13.7195	0.794912	0.304878	0.794912	-3.35366
0.795706	1.37636e-05	0.795706	0	0.795706	0	0.795706	0	0.795706	0	0.795706	0	0.795706	0
0.7965	1.66171e-05	0.7965	0	0.7965	0	0.7965	0	0.7965	0	0.7965	0	0.7965	0
0.797294	1.71206e-05	0.797294	-0.177734	0.797294	0.958984	0.797294	-0.18457	0.797294	-13.8415	0.797294	0.426829	0.797294	-3.59756
0.798088	1.10781e-05	0.798088	-0.178711	0.798088	0.955566	0.798088	-0.183105	0.798088	-13.7805	0.798088	0.365854	0.798088	-3.29268
0.798882	1.49386e-05	0.798882	0	0.798882	0	0.798882	0	0.798882	0	0.798882	0	0.798882	0
0.799676	2.09812e-05	0.799676	0	0.799676	0	0.799676	0	0.799676	0	0.799676	0	0.799676	0
0.800471	1.86313e-05	0.800471	0	0.800471	0	0.800471	0	0.800471	0	0.800471	0	0.800471	0
0.801265	1.42672e-05	0.801265	0	0.801265	0	0.801265	0	0.801265	0	0.801265	0	0.801265	0
0.802059	1.72885e-05	0.802059	-0.176758	0.802059	0.955566	0.802059	-0.185547	0.802059	-13.9634	0.802059	0.182927	0.802059	-3.59756
0.802853	1.76242e-05	0.802853	-0.172363	0.802853	0.958984	0.802853	-0.185547	0.802853	-13.9024	0.802853	0.304878	0.802853	-3.35366
0.803647	6.88182e-06	0.803647	-0.177246	0.803647	0.95459	0.803647	-0.1875	0.803647	-14.0244	0.803647	0.487805	0.803647	-3.29268
0.804441	4.36408e-06	0.804441	-0.179688	0.804441	0.953125	0.804441	-0.183105	0.804441	-13.6585	0.804441	0.487805	0.804441	-3.47561
0.805235	1.69528e-05	0.805235	-0.182129	0.805235	0.955078	0.805235	-0.183105	0.805235	-13.5976	0.805235	0.304878	0.805235	-3.59756
0.806029	1.10781e-05	0.806029	-0.181152	0.806029	0.958496	0.806029	-0.182617	0.806029	-13.6585	0.806029	0.182927	0.806029	-3.53659
0.806823	1.51064e-06	0.806823	-0.181641	0.806823	0.95459	0.806823	-0.182617	0.806823	-13.7195	0.806823	0.0609756	0.806823	-3.53659
0.807618	-2.18204e-06	0.807618	-0.177734	0.807618	0.953125	0.807618	-0.185059	0.807618	-13.5976	0.807618	-0.0609756	0.807618	-3.53659
0.808412	-6.88182e-06	0.808412	-0.177246	0.808412	0.955566	0.808412	-0.179688	0.808412	-13.5366	0.808412	-0.243902	0.808412	-3.53659
0.809206	-1.46029e-05	0.809206	-0.174805	0.809206	0.955078	0.809206	-0.179688	0.809206	-13.5366	0.809206	-0.365854	0.809206	-3.47561
0.81	-2.50095e-05	0.81	-0.170898	0.81	0.955078	0.81	-0.178223	0.81	-13.5366	0.81	0.182927	0.81	-3.47561
0.810794	-2.90379e-05	0.810794	-0.172363	0.810794	0.956543	0.810794	-0.176758	0.810794	-13.5976	0.810794	0.487805	0.810794	-3.47561
0.811588	-3.5584e-05	0.811588	-0.17334	0.811588	0.952637	0.811588	-0.18457	0.811588	-13.4756	0.811588	0.487805	0.811588	-3.41463
0.812382	-3.07164e-05	0.812382	-0.17627	0.812382	0.95166	0.812382	-0.186523	0.812382	-13.3537	0.812382	0.609756	0.812382	-3.71951
0.813176	-1.84634e-05	0.813176	-0.17334	0.813176	0.95459	0.813176	-0.183594	0.813176	-13.2927	0.813176	0.731707	0.813176	-3.71951
0.813971	-1.52743e-05	0.813971	-0.178223	0.813971	0.95459	0.813971	-0.185547	0.813971	-13.4756	0.813971	0.548781	0.813971	-3.84146
0.814765	-1.32601e-05	0.814765	-0.175781	0.814765	0.956055	0.814765	-0.18457	0.814765	-13.1707	0.814765	0.487805	0.814765	-3.84146
0.815559	-5.20333e-06	0.815559	-0.175293	0.815559	0.958496	0.815559	-0.184082	0.815559	-13.1098	0.815559	0.426829	0.815559	-3.90244
0.816353	5.70687e-06	0.816353	-0.171387	0.816353	0.955566	0.816353	-0.19043	0.816353	-13.6585	0.816353	0.731707	0.816353	-3.84146
0.817147	8.89601e-06	0.817147	-0.173828	0.817147	0.957031	0.817147	-0.184082	0.817147	-13.6585	0.817147	0.792683	0.817147	-3.78049
0.817941	1.19173e-05	0.817941	-0.175781	0.817941	0.958984	0.817941	-0.1875	0.817941	-13.6585	0.817941	0.97561	0.817941	-3.96341
0.818735	1.54421e-05	0.818735	-0.177246	0.818735	0.95752	0.818735	-0.187988	0.818735	-13.3537	0.818735	0.97561	0.818735	-3.90244
0.819529	1.46029e-05	0.819529	-0.180176	0.819529	0.956543	0.819529	-0.187012	0.819529	-13.6585	0.819529	0.853659	0.819529	-3.90244
0.820324	9.23171e-06	0.820324	-0.179688	0.820324	0.957031	0.820324	-0.18457	0.820324	-14.0854	0.820324	0.97561	0.820324	-3.90244
0.821118	9.73526e-06	0.821118	-0.180664	0.821118	0.955078	0.821118	-0.18457	0.821118	-13.5366	0.821118	1.03659	0.821118	-4.02439
0.821912	1.79599e-05	0.821912	-0.182129	0.821912	0.953125	0.821912	-0.188965	0.821912	-13.5366	0.821912	1.15854	0.821912	-3.96341
0.822706	1.59457e-05	0.822706	-0.182617	0.822706	0.955078	0.822706	-0.188965	0.822706	-13.5976	0.822706	0.792683	0.822706	-3.96341
0.8235	1.8967e-05	0.8235	-0.175781	0.8235	0.955078	0.8235	-0.181641	0.8235	-13.7195	0.8235	0.914634	0.8235	-4.02439
0.824294	8.72816e-06	0.824294	-0.17334	0.824294	0.95459	0.824294	-0.18457	0.824294	-13.8415	0.824294	0.914634	0.824294	-4.14634
0.825088	-1.51064e-06	0.825088	-0.171387	0.825088	0.95166	0.825088	-0.185547	0.825088	-13.7805	0.825088	1.34146	0.825088	-4.02439
0.825882	-5.20333e-06	0.825882	-0.171875	0.825882	0.955078	0.825882	-0.183105	0.825882	-13.5976	0.825882	1.64634	0.825882	-4.20732
0.826676	-1.02388e-05	0.826676	-0.17334	0.826676	0.956055	0.826676	-0.187988	0.826676	-13.5976	0.826676	2.0122	0.826676	-4.14634
0.827471	-1.10781e-05	0.827471	-0.176758	0.827471	0.954102	0.827471	-0.186035	0.827471	-13.8415	0.827471	2.0122	0.827471	-4.02439
0.828265	-1.57778e-05	0.828265	-0.173828	0.828265	0.950195	0.828265	-0.182617	0.828265	-13.9024	0.828265	2.0122	0.828265	-4.08537
0.829059	-1.62814e-05	0.829059	-0.172363	0.829059	0.95752	0.829059	-0.184082	0.829059	-13.5976	0.829059	2.07317	0.829059	-4.02439
0.829853	-2.19883e-05	0.829853	-0.17627	0.829853	0.957031	0.829853	-0.184082	0.829853	-13.4146	0.829853	2.62195	0.829853	-4.26829
0.830647	-2.53452e-05	0.830647	0	0.830647	0	0.830647	0	0.830647	0	0.830647	0	0.830647	0
0.831441	-2.43381e-05	0.831441	0	0.831441	0	0.831441	0	0.831441	0	0.831441	0	0.831441	0
0.832235	-9.56741e-06	0.832235	0	0.832235	0	0.832235	0	0.832235	0	0.832235	0	0.832235	0
0.833029	-9.73526e-06	0.833029	0	0.833029	0	0.833029	0	0.833029	0	0.833029	0	0.833029	0
0.833824	-1.02388e-05	0.833824	0	0.833824	0	0.833824	0	0.833824	0	0.833824	0	0.833824	0
0.834618	-1.17494e-06	0.834618	0	0.834618	0	0.834618	0	0.834618	0	0.834618	0	0.834618	0
0.835412	1.39315e-05	0.835412	0	0.835412	0	0.835412	0	0.835412	0	0.835412	0	0.835412	0
0.836206	2.03098e-05	0.836206	0	0.836206	0	0.836206	0	0.836206	0	0.836206	0	0.836206	0
0.837	2.46738e-05	0.837	0	0.837	0	0.837	0	0.837	0	0.837	0	0.837	0
0.837794	2.6688e-05	0.837794	0	0.837794	0	0.837794	0	0.837794	0	0.837794	0	0.837794	0
0.838588	1.46029e-05	0.838588	0	0.838588	0	0.838588	0	0.838588	0	0.838588	0	0.838588	0
0.839382	1.35958e-05	0.839382	0	0.839382	0	0.839382	0	0.839382	0	0.839382	0	0.839382	0
0.840176	1.09102e-05	0.840176	0	0.840176	0	0.840176	0	0.840176	0	0.840176	0	0.840176	0
0.840971	7.55322e-06	0.840971	0	0.840971	0	0.840971	0	0.840971	0	0.840971	0	0.840971	0
0.841765	5.03548e-07	0.841765	-0.180664	0.841765	0.954102	0.841765	-0.180176	0.841765	-13.1098	0.841765	1.34146	0.841765	-3.59756
0.842559	5.03548e-07	0.842559	-0.180176	0.842559	0.952148	0.842559	-0.183105	0.842559	-12.9878	0.842559	1.21951	0.842559	-3.78049
0.843353	2.18204e-06	0.843353	-0.181152	0.843353	0.95459	0.843353	-0.183594	0.843353	-12.9878	0.843353	0.731707	0.843353	-3.71951
0.844147	-9.9031e-06	0.844147	-0.181152	0.844147	0.952637	0.844147	-0.182617	0.844147	-12.7439	0.844147	0.670732	0.844147	-3.53659
0.844941	-1.69528e-05	0.844941	-0.181152	0.844941	0.953613	0.844941	-0.183594	0.844941	-12.8049	0.844941	0.97561	0.844941	-3.53659
0.845735	-1.09102e-05	0.845735	-0.183105	0.845735	0.955566	0.845735	-0.1875	0.845735	-12.7439	0.845735	1.28049	0.845735	-3.47561
0.846529	-6.88182e-06	0.846529	-0.188477	0.846529	0.955078	0.846529	-0.189941	0.846529	-12.7439	0.846529	1.28049	0.846529	-3.59756
0.847324	-3.35698e-06	0.847324	-0.19043	0.847324	0.955566	0.847324	-0.1875	0.847324	-12.6829	0.847324	0.97561	0.847324	-3.29268
0.848118	-6.37827e-06	0.848118	-0.189453	0.848118	0.955566	0.848118	-0.192383	0.848118	-12.9268	0.848118	0.731707	0.848118	-3.53659
0.848912	-8.89601e-06	0.848912	-0.193359	0.848912	0.950684	0.848912	-0.193848	0.848912	-13.1707	0.848912	0.731707	0.848912	-3.35366
0.849706	-1.51064e-05	0.849706	-0.190918	0.849706	0.949219	0.849706	-0.193359	0.849706	-12.9878	0.849706	0.609756	0.849706	-3.35366
0.8505	-2.38346e-05	0.8505	-0.194336	0.8505	0.952148	0.8505	-0.188965	0.8505	-12.5	0.8505	0.121951	0.8505	-3.35366
0.851294	-1.93027e-05	0.851294	-0.18457	0.851294	0.95459	0.851294	-0.187012	0.851294	-12.561	0.851294	-0.182927	0.851294	-3.23171
0.852088	-1.82956e-05	0.852088	-0.174805	0.852088	0.95752	0.852088	-0.186035	0.852088	-12.9878	0.852088	-0.670732	0.852088	-3.17073
0.852882	-1.39315e-05	0.852882	0	0.852882	0	0.852882	0	0.852882	0	0.852882	0	0.852882	0
0.853676	-2.34989e-06	0.853676	0	0.853676	0	0.853676	0	0.853676	0	0.853676	0	0.853676	0
0.854471	2.68559e-06	0.854471	0	0.854471	0	0.854471	0	0.854471	0	0.854471	0	0.854471	0
0.855265	3.52483e-06	0.855265	0	0.855265	0	0.855265	0	0.855265	0	0.855265	0	0.855265	0
0.856059	1.25887e-05	0.856059	0	0.856059	0	0.856059	0	0.856059	0	0.856059	0	0.856059	0
0.856853	1.561e-05	0.856853	0	0.856853	0	0.856853	0	0.856853	0	0.856853	0	0.856853	0
0.857647	1.8967e-05	0.857647	0	0.857647	0	0.857647	0	0.857647	0	0.857647	0	0.857647	0
0.858441	1.62814e-05	0.858441	0	0.858441	0	0.858441	0	0.858441	0	0.858441	0	0.858441	0
0.859235	2.24918e-05	0.859235	0	0.859235	0	0.859235	0	0.859235	0	0.859235	0	0.859235	0
0.860029	2.61845e-05	0.860029	0	0.860029	0	0.860029	0	0.860029	0	0.860029	0	0.860029	0
0.860824	1.86313e-05	0.860824	0	0.860824	0	0.860824	0	0.860824	0	0.860824	0	0.860824	0
0.861618	1.93027e-05	0.861618	0	0.861618	0	0.861618	0	0.861618	0	0.861618	0	0.861618	0
0.862412	1.32601e-05	0.862412	0	0.862412	0	0.862412	0	0.862412	0	0.862412	0	0.862412	0
0.863206	5.20333e-06	0.863206	0	0.863206	0	0.863206	0	0.863206	0	0.863206	0	0.863206	0
0.864	-6.54612e-06	0.864	-0.180664	0.864	0.957031	0.864	-0.193359	0.864	-14.0854	0.864	0.670732	0.864	-2.86585
0.864794	-1.61135e-05	0.864794	-0.181641	0.864794	0.953125	0.864794	-0.191406	0.864794	-14.0854	0.864794	0.853659	0.864794	-2.9878
0.865588	-1.87991e-05	0.865588	0	0.865588	0	0.865588	0	0.865588	0	0.865588	0	0.865588	0
0.866382	-2.3331e-05	0.866382	0	0.866382	0	0.866382	0	0.866382	0	0.866382	0	0.866382	0
0.867176	-2.18204e-05	0.867176	0	0.867176	0	0.867176	0	0.867176	0	0.867176	0	0.867176	0
0.867971	-2.09812e-05	0.867971	0	0.867971	0	0.867971	0	0.867971	0	0.867971	0	0.867971	0
0.868765	-2.43381e-05	0.868765	0	0.868765	0	0.868765	0	0.868765	0	0.868765	0	0.868765	0
0.869559	-1.84634e-05	0.869559	0	0.869559	0	0.869559	0	0.869559	0	0.869559	0	0.869559	0
0.870353	-2.60166e-05	0.870353	0	0.870353	0	0.870353	0	0.870353	0	0.870353	0	0.870353	0
0.871147	-2.73594e-05	0.871147	0	0.871147	0	0.871147	0	0.871147	0	0.871147	0	0.871147	0
0.871941	-3.17235e-05	0.871941	-0.183105	0.871941	0.956055	0.871941	-0.191895	0.871941	-14.1463	0.871941	0.487805	0.871941	-2.86585
0.872735	-2.14847e-05	0.872735	-0.182129	0.872735	0.955566	0.872735	-0.190918	0.872735	-14.0854	0.872735	0.426829	0.872735	-2.92683
0.873529	-1.17494e-05	0.873529	-0.181152	0.873529	0.957031	0.873529	-0.188965	0.873529	-14.0854	0.873529	0.731707	0.873529	-2.86585
0.874323	-7.38537e-06	0.874323	-0.181152	0.874323	0.95459	0.874323	-0.190918	0.874323	-14.0854	0.874323	0.670732	0.874323	-3.04878
0.875118	2.51774e-06	0.875118	-0.181152	0.875118	0.957031	0.875118	-0.192383	0.875118	-14.4512	0.875118	0.670732	0.875118	-2.9878
0.875912	9.9031e-06	0.875912	-0.183105	0.875912	0.95459	0.875912	-0.188965	0.875912	-14.2073	0.875912	0.792683	0.875912	-2.9878
0.876706	1.7792e-05	0.876706	-0.182617	0.876706	0.954102	0.876706	-0.192871	0.876706	-14.3293	0.876706	0.792683	0.876706	-2.86585
0.8775	2.16526e-05	0.8775	-0.181641	0.8775	0.949219	0.8775	-0.198242	0.8775	-14.939	0.8775	0.548781	0.8775	-3.04878
0.878294	2.40024e-05	0.878294	-0.185059	0.878294	0.959473	0.878294	-0.189453	0.878294	-13.3537	0.878294	0.853659	0.878294	-3.41463
0.879088	1.32601e-05	0.879088	-0.182617	0.879088	0.964355	0.879088	-0.200684	0.879088	-15.1829	0.879088	0.121951	0.879088	-2.9878
0.879882	1.42672e-05	0.879882	-0.173828	0.879882	0.949219	0.879882	-0.188477	0.879882	-16.1585	0.879882	-0.487805	0.879882	-2.80488
0.880676	2.40024e-05	0.880676	-0.172852	0.880676	0.952148	0.880676	-0.18457	0.880676	-13.2927	0.880676	1.28049	0.880676	-3.17073
0.881471	2.6688e-05	0.881471	-0.199707	0.881471	0.96875	0.881471	-0.193359	0.881471	-13.1707	0.881471	1.34146	0.881471	-3.35366
0.882265	1.96384e-05	0.882265	-0.182129	0.882265	0.95752	0.882265	-0.189941	0.882265	-17.378	0.882265	0.243902	0.882265	-2.80488
0.883059	1.29244e-05	0.883059	-0.171387	0.883059	0.938477	0.883059	-0.175781	0.883059	-16.0366	0.883059	1.46341	0.883059	-3.17073
0.883853	1.19173e-05	0.883853	-0.189453	0.883853	0.949219	0.883853	-0.193359	0.883853	-12.1951	0.883853	1.15854	0.883853	-3.41463
0.884647	5.87472e-06	0.884647	-0.192383	0.884647	0.960449	0.884647	-0.209473	0.884647	-13.5366	0.884647	0.182927	0.884647	-3.29268
0.885441	-1.17494e-06	0.885441	-0.175781	0.885441	0.950195	0.885441	-0.1875	0.885441	-16.5854	0.885441	-1.64634	0.885441	-2.80488
0.886235	-6.54612e-06	0.886235	-0.174805	0.886235	0.953125	0.886235	-0.17627	0.886235	-14.7561	0.886235	0.243902	0.886235	-2.9878
0.887029	-1.4435e-05	0.887029	-0.188477	0.887029	0.966309	0.887029	-0.188965	0.887029	-12.9268	0.887029	1.34146	0.887029	-3.29268
0.887824	-1.17494e-05	0.887824	0	0.887824	0	0.887824	0	0.887824	0	0.887824	0	0.887824	0
0.888618	-1.46029e-05	0.888618	0	0.888618	0	0.888618	0	0.888618	0	0.888618	0	0.888618	0
0.889412	-2.03098e-05	0.889412	0	0.889412	0	0.889412	0	0.889412	0	0.889412	0	0.889412	0
0.890206	-2.18204e-05	0.890206	0	0.890206	0	0.890206	0	0.890206	0	0.890206	0	0.890206	0
0.891	-2.7863e-05	0.891	0	0.891	0	0.891	0	0.891	0	0.891	0	0.891	0
0.891794	-2.13169e-05	0.891794	0	0.891794	0	0.891794	0	0.891794	0	0.891794	0	0.891794	0
0.892588	-2.43381e-05	0.892588	0	0.892588	0	0.892588	0	0.892588	0	0.892588	0	0.892588	0
0.893382	-2.51774e-05	0.893382	0	0.893382	0	0.893382	0	0.893382	0	0.893382	0	0.893382	0
0.894176	-1.93027e-05	0.894176	0	0.894176	0	0.894176	0	0.894176	0	0.894176	0	0.894176	0
0.894971	-9.56741e-06	0.894971	0	0.894971	0	0.894971	0	0.894971	0	0.894971	0	0.894971	0
0.895765	-1.02388e-05	0.895765	0	0.895765	0	0.895765	0	0.895765	0	0.895765	0	0.895765	0
0.896559	-5.03548e-07	0.896559	0	0.896559	0	0.896559	0	0.896559	0	0.896559	0	0.896559	0
0.897353	1.05745e-05	0.897353	0	0.897353	0	0.897353	0	0.897353	0	0.897353	0	0.897353	0
0.898147	1.29244e-05	0.898147	0	0.898147	0	0.898147	0	0.898147	0	0.898147	0	0.898147	0
0.898941	1.15816e-05	0.898941	0	0.898941	0	0.898941	0	0.898941	0	0.898941	0	0.898941	0
0.899735	1.66171e-05	0.899735	0	0.899735	0	0.899735	0	0.899735	0	0.899735	0	0.899735	0
0.900529	2.31632e-05	0.900529	0	0.900529	0	0.900529	0	0.900529	0	0.900529	0	0.900529	0
0.901323	2.09812e-05	0.901323	0	0.901323	0	0.901323	0	0.901323	0	0.901323	0	0.901323	0
0.902118	1.8967e-05	0.902118	0	0.902118	0	0.902118	0	0.902118	0	0.902118	0	0.902118	0
0.902912	1.49386e-05	0.902912	0	0.902912	0	0.902912	0	0.902912	0	0.902912	0	0.902912	0
0.903706	1.05745e-05	0.903706	0	0.903706	0	0.903706	0	0.903706	0	0.903706	0	0.903706	0
0.9045	7.04967e-06	0.9045	0	0.9045	0	0.9045	0	0.9045	0	0.9045	0	0.9045	0
0.905294	-3.02129e-06	0.905294	0	0.905294	0	0.905294	0	0.905294	0	0.905294	0	0.905294	0
0.906088	-1.561e-05	0.906088	0	0.906088	0	0.906088	0	0.906088	0	0.906088	0	0.906088	0
0.906882	-8.05676e-06	0.906882	0	0.906882	0	0.906882	0	0.906882	0	0.906882	0	0.906882	0
0.907676	1.67849e-07	0.907676	0	0.907676	0	0.907676	0	0.907676	0	0.907676	0	0.907676	0
0.908471	5.03548e-07	0.908471	0	0.908471	0	0.908471	0	0.908471	0	0.908471	0	0.908471	0
0.909265	-8.56031e-06	0.909265	0	0.909265	0	0.909265	0	0.909265	0	0.909265	0	0.909265	0
0.910059	-1.7792e-05	0.910059	0	0.910059	0	0.910059	0	0.910059	0	0.910059	0	0.910059	0
0.910853	-1.94705e-05	0.910853	0	0.910853	0	0.910853	0	0.910853	0	0.910853	0	0.910853	0
0.911647	-2.56809e-05	0.911647	0	0.911647	0	0.911647	0	0.911647	0	0.911647	0	0.911647	0
0.912441	-2.51774e-05	0.912441	0	0.912441	0	0.912441	0	0.912441	0	0.912441	0	0.912441	0
0.913235	-1.51064e-05	0.913235	-0.185547	0.913235	-0.990234	0.913235	-0.203125	0.913235	-0.731707	0.913235	-7.43902	0.913235	0.97561
0.914029	-6.04257e-06	0.914029	-0.182617	0.914029	-0.989746	0.914029	-0.205078	0.914029	-0.853659	0.914029	-7.31707	0.914029	1.03659
0.914824	-4.86763e-06	0.914824	-0.182129	0.914824	-0.987793	0.914824	-0.205078	0.914824	-0.853659	0.914824	-7.37805	0.914824	1.03659
0.915618	1.17494e-06	0.915618	-0.183594	0.915618	-0.990723	0.915618	-0.202637	0.915618	-0.792683	0.915618	-7.0122	0.915618	0.97561
0.916412	1.64492e-05	0.916412	-0.183105	0.916412	-0.992188	0.916412	-0.202148	0.916412	-0.609756	0.916412	-6.76829	0.916412	1.09756
0.917206	2.73594e-05	0.917206	-0.179688	0.917206	-0.989746	0.917206	-0.202148	0.917206	-0.548781	0.917206	-6.64634	0.917206	1.09756
0.918	2.53452e-05	0.918	-0.183594	0.918	-0.989258	0.918	-0.205566	0.918	-0.731707	0.918	-7.07317	0.918	0.914634
0.918794	2.24918e-05	0.918794	-0.187988	0.918794	-0.986816	0.918794	-0.199707	0.918794	-0.792683	0.918794	-6.76829	0.918794	0.914634
0.919588	1.79599e-05	0.919588	-0.190918	0.919588	-0.987793	0.919588	-0.20166	0.919588	-0.853659	0.919588	-6.76829	0.919588	0.97561
0.920382	2.36667e-05	0.920382	-0.1875	0.920382	-0.984863	0.920382	-0.203125	0.920382	-0.731707	0.920382	-7.2561	0.920382	0.853659
0.921176	2.21561e-05	0.921176	-0.1875	0.921176	-0.983398	0.921176	-0.199707	0.921176	-0.97561	0.921176	-7.5	0.921176	0.731707
0.921971	9.23171e-06	0.921971	-0.184082	0.921971	-0.987793	0.921971	-0.200195	0.921971	-0.670732	0.921971	-7.13415	0.921971	0.792683
0.922765	-1.51064e-06	0.922765	-0.184082	0.922765	-0.983887	0.922765	-0.205078	0.922765	-0.853659	0.922765	-7.43902	0.922765	0.670732
0.923559	-1.17494e-06	0.923559	-0.188965	0.923559	-0.982422	0.923559	-0.205078	0.923559	-0.853659	0.923559	-7.62195	0.923559	0.548781
0.924353	-4.19623e-06	0.924353	-0.190918	0.924353	-0.982422	0.924353	-0.203125	0.924353	-0.853659	0.924353	-6.95122	0.924353	0.487805
0.925147	-3.52483e-06	0.925147	-0.189941	0.925147	-0.983887	0.925147	-0.200195	0.925147	-1.15854	0.925147	-7.9878	0.925147	0.426829
0.925941	-1.09102e-05	0.925941	-0.186523	0.925941	-0.986816	0.925941	-0.197754	0.925941	-1.09756	0.925941	-8.41463	0.925941	0.365854
0.926735	-6.21042e-06	0.926735	-0.181641	0.926735	-0.987793	0.926735	-0.199707	0.926735	-1.21951	0.926735	-7.86585	0.926735	0.426829
0.927529	-6.88182e-06	0.927529	-0.173828	0.927529	-0.987793	0.927529	-0.199219	0.927529	-1.28049	0.927529	-7.80488	0.927529	0.304878
0.928324	-7.38537e-06	0.928324	-0.170898	0.928324	-0.987305	0.928324	-0.197266	0.928324	-1.15854	0.928324	-7.43902	0.928324	0.304878
0.929118	-8.56031e-06	0.929118	-0.179199	0.929118	-0.992188	0.929118	-0.198242	0.929118	-1.21951	0.929118	-7.19512	0.929118	0.182927
0.929912	-1.10781e-05	0.929912	-0.181641	0.929912	-0.990723	0.929912	-0.200684	0.929912	-1.03659	0.929912	-7.31707	0.929912	0.121951
0.930706	-1.66171e-05	0.930706	-0.177734	0.930706	-0.986328	0.930706	-0.201172	0.930706	-1.03659	0.930706	-7.56098	0.930706	0.121951
0.9315	-1.91348e-05	0.9315	-0.178711	0.9315	-0.989258	0.9315	-0.203125	0.9315	-1.40244	0.9315	-7.68293	0.9315	0.0609756
0.932294	-1.62814e-05	0.932294	-0.179199	0.932294	-0.987793	0.932294	-0.207031	0.932294	-1.40244	0.932294	-8.23171	0.932294	0.243902
0.933088	-1.82956e-05	0.933088	-0.181641	0.933088	-0.985352	0.933088	-0.208008	0.933088	-1.34146	0.933088	-8.41463	0.933088	0.243902
0.933882	-1.37636e-05	0.933882	-0.17627	0.933882	-0.98584	0.933882	-0.198242	0.933882	-1.46341	0.933882	-7.68293	0.933882	0.365854
0.934676	-2.18204e-06	0.934676	-0.175293	0.934676	-0.989258	0.934676	-0.200195	0.934676	-1.52439	0.934676	-8.41463	0.934676	0.426829
0.935471	8.39246e-07	0.935471	-0.180176	0.935471	-0.986328	0.935471	-0.200195	0.935471	-1.52439	0.935471	-8.90244	0.935471	0.487805
0.936265	-5.03548e-07	0.936265	-0.175293	0.936265	-0.98877	0.936265	-0.199707	0.936265	-1.46341	0.936265	-8.10976	0.936265	0.304878
0.937059	1.29244e-05	0.937059	-0.159668	0.937059	-0.983398	0.937059	-0.17627	0.937059	-1.52439	0.937059	-7.07317	0.937059	0.548781
0.937853	1.61135e-05	0.937853	-0.172363	0.937853	-0.976562	0.937853	-0.21582	0.937853	-1.52439	0.937853	-8.29268	0.937853	0.121951
0.938647	1.59457e-05	0.938647	-0.199219	0.938647	-0.999512	0.938647	-0.200195	0.938647	-1.89024	0.938647	-7.19512	0.938647	-0.243902
0.939441	1.2253e-05	0.939441	-0.211914	0.939441	-1.00391	0.939441	-0.191895	0.939441	-1.28049	0.939441	-5.42683	0.939441	0.731707
0.940235	1.79599e-05	0.940235	-0.197754	0.940235	-0.995605	0.940235	-0.192383	0.940235	-0.853659	0.940235	-7.5	0.940235	1.21951
0.941029	1.29244e-05	0.941029	-0.169434	0.941029	-0.973145	0.941029	-0.213379	0.941029	-1.89024	0.941029	-11.2195	0.941029	0.731707
0.941824	7.21752e-06	0.941824	-0.168457	0.941824	-0.988281	0.941824	-0.202148	0.941824	-2.5	0.941824	-8.84146	0.941824	-0.304878
0.942618	2.34989e-06	0.942618	-0.17627	0.942618	-0.992188	0.942618	-0.209961	0.942618	-1.89024	0.942618	-7.31707	0.942618	0.182927
0.943412	-8.39246e-07	0.943412	-0.181152	0.943412	-0.992188	0.943412	-0.199707	0.943412	-1.95122	0.943412	-7.62195	0.943412	0.426829
0.944206	-3.52483e-06	0.944206	-0.180664	0.944206	-0.991211	0.944206	-0.198242	0.944206	-1.76829	0.944206	-6.58537	0.944206	0.670732
0.945	-1.2253e-05	0.945	-0.162598	0.945	-0.986328	0.945	-0.188965	0.945	-1.28049	0.945	-8.41463	0.945	0.914634
0.945794	-1.79599e-05	0.945794	-0.164551	0.945794	-0.978516	0.945794	-0.215332	0.945794	-1.95122	0.945794	-8.96342	0.945794	0.365854
0.946588	-2.09812e-05	0.946588	-0.189941	0.946588	-0.991699	0.946588	-0.209473	0.946588	-2.5	0.946588	-8.17073	0.946588	0.121951
0.947382	-1.54421e-05	0.947382	-0.194336	0.947382	-1.00049	0.947382	-0.191895	0.947382	-1.82927	0.947382	-6.09756	0.947382	0.670732
0.948176	-1.2253e-05	0.948176	-0.165527	0.948176	-0.987793	0.948176	-0.189453	0.948176	-1.46341	0.948176	-7.7439	0.948176	1.15854
0.948971	-1.37636e-05	0.948971	-0.156738	0.948971	-0.981445	0.948971	-0.211914	0.948971	-2.2561	0.948971	-9.93902	0.948971	0.609756
0.949765	-2.03098e-05	0.949765	-0.17627	0.949765	-0.995117	0.949765	-0.202637	0.949765	-2.43902	0.949765	-8.84146	0.949765	0.487805
0.950559	-1.74563e-05	0.950559	-0.186523	0.950559	-0.992188	0.950559	-0.195312	0.950559	-1.76829	0.950559	-6.64634	0.950559	1.03659
0.951353	-2.16526e-05	0.951353	-0.182617	0.951353	-0.98877	0.951353	-0.195801	0.951353	-1.76829	0.951353	-8.47561	0.951353	1.46341
0.952147	-2.06455e-05	0.952147	-0.164551	0.952147	-0.981445	0.952147	-0.207031	0.952147	-2.5	0.952147	-9.32927	0.952147	1.21951
0.952941	-2.04776e-05	0.952941	-0.163574	0.952941	-0.991699	0.952941	-0.207031	0.952941	-2.31707	0.952941	-9.02439	0.952941	1.03659
0.953735	-7.55322e-06	0.953735	-0.171875	0.953735	-0.990723	0.953735	-0.20752	0.953735	-2.0122	0.953735	-8.53659	0.953735	1.09756
0.954529	-6.21042e-06	0.954529	-0.177246	0.954529	-0.991211	0.954529	-0.199707	0.954529	-2.13415	0.954529	-8.41463	0.954529	1.21951
0.955324	-3.52483e-06	0.955324	-0.180176	0.955324	-0.989746	0.955324	-0.203613	0.955324	-1.95122	0.955324	-8.29268	0.955324	1.64634
0.956118	3.02129e-06	0.956118	-0.168457	0.956118	-0.982422	0.956118	-0.209961	0.956118	-1.70732	0.956118	-9.08537	0.956118	1.52439
0.956912	9.56741e-06	0.956912	-0.169922	0.956912	-0.983398	0.956912	-0.203125	0.956912	-1.89024	0.956912	-8.84146	0.956912	1.52439
0.957706	1.39315e-05	0.957706	-0.172852	0.957706	-0.990234	0.957706	-0.197754	0.957706	-1.89024	0.957706	-8.47561	0.957706	1.52439
0.9585	2.04776e-05	0.9585	-0.170898	0.9585	-0.989746	0.9585	-0.202148	0.9585	-1.89024	0.9585	-8.78049	0.9585	1.70732
0.959294	1.66171e-05	0.959294	-0.171875	0.959294	-0.990234	0.959294	-0.201172	0.959294	-1.89024	0.959294	-8.41463	0.959294	1.95122
0.960088	9.73526e-06	0.960088	-0.175781	0.960088	-0.992676	0.960088	-0.199219	0.960088	-2.07317	0.960088	-8.71951	0.960088	1.95122
0.960882	1.35958e-05	0.960882	-0.180176	0.960882	-0.98877	0.960882	-0.202637	0.960882	-2.0122	0.960882	-9.20732	0.960882	2.0122
0.961676	2.06455e-05	0.961676	-0.180176	0.961676	-0.989258	0.961676	-0.206055	0.961676	-1.95122	0.961676	-9.39024	0.961676	2.0122
0.962471	1.82956e-05	0.962471	-0.179688	0.962471	-0.989258	0.962471	-0.20459	0.962471	-2.07317	0.962471	-9.5122	0.962471	1.89024
0.963265	5.03548e-06	0.963265	-0.174316	0.963265	-0.988281	0.963265	-0.206055	0.963265	-2.0122	0.963265	-9.57317	0.963265	2.0122
0.964059	-2.51774e-06	0.964059	-0.17627	0.964059	-0.991211	0.964059	-0.203613	0.964059	-1.95122	0.964059	-8.90244	0.964059	2.13415
0.964853	-2.51774e-06	0.964853	-0.173828	0.964853	-0.989258	0.964853	-0.202637	0.964853	-1.64634	0.964853	-8.47561	0.964853	2.31707
0.965647	-7.38537e-06	0.965647	-0.168457	0.965647	-0.985352	0.965647	-0.204102	0.965647	-1.82927	0.965647	-8.10976	0.965647	2.31707
0.966441	-1.04067e-05	0.966441	-0.173828	0.966441	-0.986328	0.966441	-0.20459	0.966441	-1.95122	0.966441	-8.04878	0.966441	2.37805
0.967235	-1.39315e-05	0.967235	-0.181152	0.967235	-0.986816	0.967235	-0.20752	0.967235	-1.82927	0.967235	-8.71951	0.967235	2.37805
0.968029	-1.59457e-05	0.968029	-0.183105	0.968029	-0.989746	0.968029	-0.203125	0.968029	-1.82927	0.968029	-8.65854	0.968029	2.31707
0.968823	-1.2253e-05	0.968823	-0.182617	0.968823	-0.993652	0.968823	-0.19873	0.968823	-1.95122	0.968823	-9.02439	0.968823	2.31707
0.969618	-1.51064e-05	0.969618	-0.187012	0.969618	-0.986816	0.969618	-0.203613	0.969618	-2.07317	0.969618	-9.63415	0.969618	2.37805
0.970412	-2.13169e-05	0.970412	-0.183594	0.970412	-0.987305	0.970412	-0.20752	0.970412	-1.82927	0.970412	-10.061	0.970412	2.43902
0.971206	-1.76242e-05	0.971206	-0.174805	0.971206	-0.989746	0.971206	-0.204102	0.971206	-2.19512	0.971206	-9.26829	0.971206	2.43902
0.972	-2.3331e-05	0.972	-0.174805	0.972	-0.989746	0.972	-0.206543	0.972	-1.82927	0.972	-9.45122	0.972	2.56098
0.972794	-2.09812e-05	0.972794	-0.181152	0.972794	-0.986816	0.972794	-0.20752	0.972794	-1.82927	0.972794	-9.5122	0.972794	2.5
0.973588	-1.42672e-05	0.973588	-0.182129	0.973588	-0.987793	0.973588	-0.203125	0.973588	-1.82927	0.973588	-8.65854	0.973588	2.5
0.974382	-5.53903e-06	0.974382	-0.180176	0.974382	-0.987305	0.974382	-0.199707	0.974382	-1.95122	0.974382	-8.59756	0.974382	2.56098
0.975176	-2.18204e-06	0.975176	0	0.975176	0	0.975176	0	0.975176	0	0.975176	0	0.975176	0
0.975971	1.09102e-05	0.975971	0	0.975971	0	0.975971	0	0.975971	0	0.975971	0	0.975971	0
0.976765	1.15816e-05	0.976765	-0.177734	0.976765	-0.992676	0.976765	-0.20459	0.976765	-1.89024	0.976765	-8.78049	0.976765	2.7439
0.977559	1.72885e-05	0.977559	-0.180664	0.977559	-0.994141	0.977559	-0.203613	0.977559	-1.95122	0.977559	-9.14634	0.977559	2.68293
0.978353	2.73594e-05	0.978353	-0.183594	0.978353	-0.990723	0.978353	-0.202637	0.978353	-1.95122	0.978353	-9.20732	0.978353	2.62195
0.979147	2.24918e-05	0.979147	-0.188477	0.979147	-0.98584	0.979147	-0.203125	0.979147	-2.0122	0.979147	-9.63415	0.979147	2.5
0.979941	1.561e-05	0.979941	-0.187988	0.979941	-0.986816	0.979941	-0.20752	0.979941	-2.13415	0.979941	-9.93902	0.979941	2.56098
0.980735	2.06455e-05	0.980735	-0.181152	0.980735	-0.986328	0.980735	-0.205078	0.980735	-2.19512	0.980735	-10.061	0.980735	2.62195
0.981529	2.04776e-05	0.981529	-0.184082	0.981529	-0.985352	0.981529	-0.202637	0.981529	-2.31707	0.981529	-10.4878	0.981529	2.68293
0.982324	1.93027e-05	0.982324	-0.187988	0.982324	-0.98584	0.982324	-0.205566	0.982324	-2.19512	0.982324	-10.6707	0.982324	2.62195
0.983118	1.02388e-05	0.983118	-0.187988	0.983118	-0.985352	0.983118	-0.208008	0.983118	-2.13415	0.983118	-10.4878	0.983118	2.62195
0.983912	7.88891e-06	0.983912	-0.183594	0.983912	-0.984863	0.983912	-0.207031	0.983912	-2.19512	0.983912	-10.6707	0.983912	2.62195
0.984706	3.52483e-06	0.984706	-0.183105	0.984706	-0.982422	0.984706	-0.205078	0.984706	-2.2561	0.984706	-10.7927	0.984706	2.62195
0.9855	-1.67849e-07	0.9855	-0.185059	0.9855	-0.983887	0.9855	-0.207031	0.9855	-1.95122	0.9855	-10.4878	0.9855	2.7439
0.986294	-3.52483e-06	0.986294	-0.189453	0.986294	-0.983398	0.986294	-0.208496	0.986294	-1.95122	0.986294	-10.3049	0.986294	2.62195
0.987088	-8.22461e-06	0.987088	-0.183594	0.987088	-0.985352	0.987088	-0.20459	0.987088	-2.13415	0.987088	-9.81707	0.987088	2.62195
0.987882	-8.22461e-06	0.987882	-0.186035	0.987882	-0.993652	0.987882	-0.197754	0.987882	-2.13415	0.987882	-10.1829	0.987882	2.62195
0.988676	-6.88182e-06	0.988676	-0.196777	0.988676	-0.993652	0.988676	-0.199707	0.988676	-2.13415	0.988676	-10.7317	0.988676	2.43902
0.989471	-1.29244e-05	0.989471	-0.197266	0.989471	-0.991699	0.989471	-0.20752	0.989471	-1.89024	0.989471	-10.9146	0.989471	2.37805
0.990265	-2.6688e-05	0.990265	-0.188477	0.990265	-0.986816	0.990265	-0.205566	0.990265	-2.2561	0.990265	-10.6707	0.990265	2.2561
0.991059	-2.56809e-05	0.991059	-0.185059	0.991059	-0.983887	0.991059	-0.208496	0.991059	-2.13415	0.991059	-10.9146	0.991059	2.31707
0.991853	-1.49386e-05	0.991853	-0.188477	0.991853	-0.984375	0.991853	-0.21582	0.991853	-1.95122	0.991853	-10.5488	0.991853	2.2561
0.992647	-1.76242e-05	0.992647	0	0.992647	0	0.992647	0	0.992647	0	0.992647	0	0.992647	0
0.993441	-2.19883e-05	0.993441	0	0.993441	0	0.993441	0	0.993441	0	0.993441	0	0.993441	0
0.994235	-7.88891e-06	0.994235	0	0.994235	0	0.994235	0	0.994235	0	0.994235	0	0.994235	0
0.995029	-2.51774e-06	0.995029	0	0.995029	0	0.995029	0	0.995029	0	0.995029	0	0.995029	0
0.995824	1.17494e-06	0.995824	-0.192871	0.995824	-0.983887	0.995824	-0.195801	0.995824	-1.52439	0.995824	-8.23171	0.995824	1.82927
0.996618	8.56031e-06	0.996618	-0.199219	0.996618	-0.984375	0.996618	-0.193359	0.996618	-1.46341	0.996618	-8.59756	0.996618	1.58537
0.997412	1.46029e-05	0.997412	-0.195312	0.997412	-0.98584	0.997412	-0.19873	0.997412	-1.64634	0.997412	-8.90244	0.997412	1.52439
0.998206	1.51064e-05	0.998206	-0.193359	0.998206	-0.987305	0.998206	-0.191406	0.998206	-1.89024	0.998206	-8.78049	0.998206	1.52439
0.999	9.9031e-06	0.999	-0.1875	0.999	-0.989258	0.999	-0.191406	0.999	-2.19512	0.999	-9.63415	0.999	1.58537
0.999794	5.53903e-06	0.999794	-0.194824	0.999794	-0.987305	0.999794	-0.19873	0.999794	-2.13415	0.999794	-10.4878	0.999794	1.40244
1.00059	7.55322e-06	1.00059	0	1.00059	0	1.00059	0	1.00059	0	1.00059	0	1.00059	0
1.00138	7.04967e-06	1.00138	0	1.00138	0	1.00138	0	1.00138	0	1.00138	0	1.00138	0
1.00218	8.05676e-06	1.00218	-0.195801	1.00218	-0.990723	1.00218	-0.210938	1.00218	-2.13415	1.00218	-11.2805	1.00218	1.15854
1.00297	3.18914e-06	1.00297	-0.190918	1.00297	-0.988281	1.00297	-0.214355	1.00297	-2.19512	1.00297	-10.7927	1.00297	1.21951
1.00376	-9.23171e-06	1.00376	-0.187012	1.00376	-0.989258	1.00376	-0.209961	1.00376	-2.07317	1.00376	-9.69512	1.00376	1.28049
1.00456	-5.53903e-06	1.00456	-0.180664	1.00456	-0.983398	1.00456	-0.211914	1.00456	-1.89024	1.00456	-9.93902	1.00456	1.21951
1.00535	-4.86763e-06	1.00535	-0.186523	1.00535	-0.981445	1.00535	-0.210449	1.00535	-1.76829	1.00535	-9.08537	1.00535	1.09756
1.00615	-6.37827e-06	1.00615	-0.1875	1.00615	-0.984863	1.00615	-0.214355	1.00615	-1.46341	1.00615	-8.41463	1.00615	1.21951
1.00694	-1.46029e-05	1.00694	0	1.00694	0	1.00694	0	1.00694	0	1.00694	0	1.00694	0
1.00774	-1.69528e-05	1.00774	0	1.00774	0	1.00774	0	1.00774	0	1.00774	0	1.00774	0
1.00853	-1.67849e-05	1.00853	0	1.00853	0	1.00853	0	1.00853	0	1.00853	0	1.00853	0
1.00932	-1.69528e-05	1.00932	0	1.00932	0	1.00932	0	1.00932	0	1.00932	0	1.00932	0
1.01012	-1.14137e-05	1.01012	-0.188965	1.01012	-0.990234	1.01012	-0.194824	1.01012	-1.70732	1.01012	-8.59756	1.01012	0.914634
1.01091	-1.32601e-05	1.01091	-0.190918	1.01091	-0.991211	1.01091	-0.200195	1.01091	-2.0122	1.01091	-9.5122	1.01091	1.09756
1.01171	-1.39315e-05	1.01171	-0.19043	1.01171	-0.987793	1.01171	-0.200195	1.01171	-1.89024	1.01171	-10.061	1.01171	0.792683
1.0125	-1.46029e-05	1.0125	-0.185547	1.0125	-0.98584	1.0125	-0.198242	1.0125	-2.13415	1.0125	-9.81707	1.0125	0.792683
1.01329	-1.72885e-05	1.01329	0	1.01329	0	1.01329	0	1.01329	0	1.01329	0	1.01329	0
1.01409	-1.46029e-05	1.01409	0	1.01409	0	1.01409	0	1.01409	0	1.01409	0	1.01409	0
1.01488	1.0071e-06	1.01488	-0.180664	1.01488	-0.989746	1.01488	-0.20752	1.01488	-1.95122	1.01488	-9.08537	1.01488	1.34146
1.01568	1.20851e-05	1.01568	-0.184082	1.01568	-0.991699	1.01568	-0.20459	1.01568	-1.76829	1.01568	-8.29268	1.01568	1.34146
1.01647	1.09102e-05	1.01647	0	1.01647	0	1.01647	0	1.01647	0	1.01647	0	1.01647	0
1.01726	1.12459e-05	1.01726	0	1.01726	0	1.01726	0	1.01726	0	1.01726	0	1.01726	0
1.01806	1.91348e-05	1.01806	0	1.01806	0	1.01806	0	1.01806	0	1.01806	0	1.01806	0
1.01885	2.29953e-05	1.01885	0	1.01885	0	1.01885	0	1.01885	0	1.01885	0	1.01885	0
1.01965	2.04776e-05	1.01965	0	1.01965	0	1.01965	0	1.01965	0	1.01965	0	1.01965	0
1.02044	1.42672e-05	1.02044	0	1.02044	0	1.02044	0	1.02044	0	1.02044	0	1.02044	0
1.02124	1.62814e-05	1.02124	0	1.02124	0	1.02124	0	1.02124	0	1.02124	0	1.02124	0
1.02203	1.76242e-05	1.02203	0	1.02203	0	1.02203	0	1.02203	0	1.02203	0	1.02203	0
1.02282	1.4435e-05	1.02282	0	1.02282	0	1.02282	0	1.02282	0	1.02282	0	1.02282	0
1.02362	1.2253e-05	1.02362	0	1.02362	0	1.02362	0	1.02362	0	1.02362	0	1.02362	0
1.02441	9.23171e-06	1.02441	0	1.02441	0	1.02441	0	1.02441	0	1.02441	0	1.02441	0
1.02521	6.71397e-07	1.02521	0	1.02521	0	1.02521	0	1.02521	0	1.02521	0	1.02521	0
1.026	-6.88182e-06	1.026	0	1.026	0	1.026	0	1.026	0	1.026	0	1.026	0
1.02679	-7.55322e-06	1.02679	0	1.02679	0	1.02679	0	1.02679	0	1.02679	0	1.02679	0
1.02759	-6.54612e-06	1.02759	0	1.02759	0	1.02759	0	1.02759	0	1.02759	0	1.02759	0
1.02838	-1.09102e-05	1.02838	0	1.02838	0	1.02838	0	1.02838	0	1.02838	0	1.02838	0
1.02918	-9.23171e-06	1.02918	0	1.02918	0	1.02918	0	1.02918	0	1.02918	0	1.02918	0
1.02997	-1.24208e-05	1.02997	0	1.02997	0	1.02997	0	1.02997	0	1.02997	0	1.02997	0
1.03076	-2.98772e-05	1.03076	0	1.03076	0	1.03076	0	1.03076	0	1.03076	0	1.03076	0
1.03156	-2.83665e-05	1.03156	0	1.03156	0	1.03156	0	1.03156	0	1.03156	0	1.03156	0
1.03235	-1.71206e-05	1.03235	0	1.03235	0	1.03235	0	1.03235	0	1.03235	0	1.03235	0
1.03315	-1.29244e-05	1.03315	0	1.03315	0	1.03315	0	1.03315	0	1.03315	0	1.03315	0
1.03394	-6.88182e-06	1.03394	0	1.03394	0	1.03394	0	1.03394	0	1.03394	0	1.03394	0
1.03474	1.0071e-06	1.03474	0	1.03474	0	1.03474	0	1.03474	0	1.03474	0	1.03474	0
1.03553	5.53903e-06	1.03553	0	1.03553	0	1.03553	0	1.03553	0	1.03553	0	1.03553	0
1.03632	8.39246e-06	1.03632	0	1.03632	0	1.03632	0	1.03632	0	1.03632	0	1.03632	0
1.03712	6.88182e-06	1.03712	0	1.03712	0	1.03712	0	1.03712	0	1.03712	0	1.03712	0
1.03791	1.30922e-05	1.03791	0	1.03791	0	1.03791	0	1.03791	0	1.03791	0	1.03791	0
1.03871	1.69528e-05	1.03871	0	1.03871	0	1.03871	0	1.03871	0	1.03871	0	1.03871	0
1.0395	1.19173e-05	1.0395	0	1.0395	0	1.0395	0	1.0395	0	1.0395	0	1.0395	0
1.04029	1.2253e-05	1.04029	0	1.04029	0	1.04029	0	1.04029	0	1.04029	0	1.04029	0
1.04109	8.89601e-06	1.04109	0	1.04109	0	1.04109	0	1.04109	0	1.04109	0	1.04109	0
1.04188	1.05745e-05	1.04188	0	1.04188	0	1.04188	0	1.04188	0	1.04188	0	1.04188	0
1.04268	7.88891e-06	1.04268	0	1.04268	0	1.04268	0	1.04268	0	1.04268	0	1.04268	0
1.04347	5.20333e-06	1.04347	0	1.04347	0	1.04347	0	1.04347	0	1.04347	0	1.04347	0
1.04426	-1.67849e-07	1.04426	0	1.04426	0	1.04426	0	1.04426	0	1.04426	0	1.04426	0
1.04506	2.51774e-06	1.04506	0	1.04506	0	1.04506	0	1.04506	0	1.04506	0	1.04506	0
1.04585	-5.03548e-06	1.04585	0	1.04585	0	1.04585	0	1.04585	0	1.04585	0	1.04585	0
1.04665	-1.46029e-05	1.04665	0	1.04665	0	1.04665	0	1.04665	0	1.04665	0	1.04665	0
1.04744	-2.29953e-05	1.04744	0	1.04744	0	1.04744	0	1.04744	0	1.04744	0	1.04744	0
1.04824	-1.35958e-05	1.04824	0	1.04824	0	1.04824	0	1.04824	0	1.04824	0	1.04824	0
1.04903	-1.04067e-05	1.04903	0	1.04903	0	1.04903	0	1.04903	0	1.04903	0	1.04903	0
1.04982	-1.84634e-05	1.04982	0	1.04982	0	1.04982	0	1.04982	0	1.04982	0	1.04982	0
1.05062	-2.6688e-05	1.05062	0	1.05062	0	1.05062	0	1.05062	0	1.05062	0	1.05062	0
1.05141	-2.56809e-05	1.05141	0	1.05141	0	1.05141	0	1.05141	0	1.05141	0	1.05141	0
1.05221	-2.04776e-05	1.05221	0	1.05221	0	1.05221	0	1.05221	0	1.05221	0	1.05221	0
1.053	-1.66171e-05	1.053	0	1.053	0	1.053	0	1.053	0	1.053	0	1.053	0
1.05379	-1.4435e-05	1.05379	0	1.05379	0	1.05379	0	1.05379	0	1.05379	0	1.05379	0
1.05459	-1.35958e-05	1.05459	0	1.05459	0	1.05459	0	1.05459	0	1.05459	0	1.05459	0
1.05538	-1.84634e-06	1.05538	0	1.05538	0	1.05538	0	1.05538	0	1.05538	0	1.05538	0
1.05618	8.05676e-06	1.05618	0	1.05618	0	1.05618	0	1.05618	0	1.05618	0	1.05618	0
1.05697	1.69528e-05	1.05697	0	1.05697	0	1.05697	0	1.05697	0	1.05697	0	1.05697	0
1.05776	1.91348e-05	1.05776	0	1.05776	0	1.05776	0	1.05776	0	1.05776	0	1.05776	0
1.05856	1.62814e-05	1.05856	0	1.05856	0	1.05856	0	1.05856	0	1.05856	0	1.05856	0
1.05935	2.06455e-05	1.05935	0	1.05935	0	1.05935	0	1.05935	0	1.05935	0	1.05935	0
1.06015	1.84634e-05	1.06015	0	1.06015	0	1.06015	0	1.06015	0	1.06015	0	1.06015	0
1.06094	1.39315e-05	1.06094	0	1.06094	0	1.06094	0	1.06094	0	1.06094	0	1.06094	0
1.06174	2.09812e-05	1.06174	0	1.06174	0	1.06174	0	1.06174	0	1.06174	0	1.06174	0
1.06253	1.76242e-05	1.06253	0	1.06253	0	1.06253	0	1.06253	0	1.06253	0	1.06253	0
1.06332	9.9031e-06	1.06332	0	1.06332	0	1.06332	0	1.06332	0	1.06332	0	1.06332	0
1.06412	2.51774e-06	1.06412	0	1.06412	0	1.06412	0	1.06412	0	1.06412	0	1.06412	0
1.06491	-5.03548e-07	1.06491	0	1.06491	0	1.06491	0	1.06491	0	1.06491	0	1.06491	0
1.06571	-1.05745e-05	1.06571	0	1.06571	0	1.06571	0	1.06571	0	1.06571	0	1.06571	0
1.0665	-1.25887e-05	1.0665	0	1.0665	0	1.0665	0	1.0665	0	1.0665	0	1.0665	0
1.06729	-1.4435e-05	1.06729	0	1.06729	0	1.06729	0	1.06729	0	1.06729	0	1.06729	0
1.06809	-1.42672e-05	1.06809	0	1.06809	0	1.06809	0	1.06809	0	1.06809	0	1.06809	0
1.06888	-1.17494e-05	1.06888	0	1.06888	0	1.06888	0	1.06888	0	1.06888	0	1.06888	0
1.06968	-1.09102e-05	1.06968	0	1.06968	0	1.06968	0	1.06968	0	1.06968	0	1.06968	0
1.07047	-1.99741e-05	1.07047	0	1.07047	0	1.07047	0	1.07047	0	1.07047	0	1.07047	0
1.07126	-3.13878e-05	1.07126	0	1.07126	0	1.07126	0	1.07126	0	1.07126	0	1.07126	0
1.07206	-2.61845e-05	1.07206	0	1.07206	0	1.07206	0	1.07206	0	1.07206	0	1.07206	0
1.07285	-1.79599e-05	1.07285	0	1.07285	0	1.07285	0	1.07285	0	1.07285	0	1.07285	0
1.07365	-1.07424e-05	1.07365	0	1.07365	0	1.07365	0	1.07365	0	1.07365	0	1.07365	0
1.07444	-1.24208e-05	1.07444	0	1.07444	0	1.07444	0	1.07444	0	1.07444	0	1.07444	0
1.07524	-1.67849e-07	1.07524	0	1.07524	0	1.07524	0	1.07524	0	1.07524	0	1.07524	0
1.07603	7.88891e-06	1.07603	0	1.07603	0	1.07603	0	1.07603	0	1.07603	0	1.07603	0
1.07682	7.72107e-06	1.07682	0	1.07682	0	1.07682	0	1.07682	0	1.07682	0	1.07682	0
1.07762	8.72816e-06	1.07762	0	1.07762	0	1.07762	0	1.07762	0	1.07762	0	1.07762	0
1.07841	1.98062e-05	1.07841	0	1.07841	0	1.07841	0	1.07841	0	1.07841	0	1.07841	0
1.07921	2.34989e-05	1.07921	0	1.07921	0	1.07921	0	1.07921	0	1.07921	0	1.07921	0
1.08	1.99741e-05	1.08	0	1.08	0	1.08	0	1.08	0	1.08	0	1.08	0
1.08079	2.18204e-05	1.08079	0	1.08079	0	1.08079	0	1.08079	0	1.08079	0	1.08079	0
1.08159	1.62814e-05	1.08159	0	1.08159	0	1.08159	0	1.08159	0	1.08159	0	1.08159	0
1.08238	8.89601e-06	1.08238	0	1.08238	0	1.08238	0	1.08238	0	1.08238	0	1.08238	0
1.08318	5.70687e-06	1.08318	0	1.08318	0	1.08318	0	1.08318	0	1.08318	0	1.08318	0
1.08397	1.84634e-06	1.08397	0	1.08397	0	1.08397	0	1.08397	0	1.08397	0	1.08397	0
1.08476	-6.37827e-06	1.08476	0	1.08476	0	1.08476	0	1.08476	0	1.08476	0	1.08476	0
1.08556	-5.87472e-06	1.08556	0	1.08556	0	1.08556	0	1.08556	0	1.08556	0	1.08556	0
1.08635	-3.35698e-06	1.08635	0	1.08635	0	1.08635	0	1.08635	0	1.08635	0	1.08635	0
1.08715	-1.17494e-05	1.08715	0	1.08715	0	1.08715	0	1.08715	0	1.08715	0	1.08715	0
1.08794	-1.76242e-05	1.08794	0	1.08794	0	1.08794	0	1.08794	0	1.08794	0	1.08794	0
1.08874	-8.89601e-06	1.08874	0	1.08874	0	1.08874	0	1.08874	0	1.08874	0	1.08874	0
1.08953	-1.561e-05	1.08953	0	1.08953	0	1.08953	0	1.08953	0	1.08953	0	1.08953	0
1.09032	-1.30922e-05	1.09032	0	1.09032	0	1.09032	0	1.09032	0	1.09032	0	1.09032	0
1.09112	-1.96384e-05	1.09112	0	1.09112	0	1.09112	0	1.09112	0	1.09112	0	1.09112	0
1.09191	-2.13169e-05	1.09191	0	1.09191	0	1.09191	0	1.09191	0	1.09191	0	1.09191	0
1.09271	-1.93027e-05	1.09271	0	1.09271	0	1.09271	0	1.09271	0	1.09271	0	1.09271	0
1.0935	-1.32601e-05	1.0935	0	1.0935	0	1.0935	0	1.0935	0	1.0935	0	1.0935	0
1.09429	-2.51774e-06	1.09429	0	1.09429	0	1.09429	0	1.09429	0	1.09429	0	1.09429	0
1.09509	-6.88182e-06	1.09509	0	1.09509	0	1.09509	0	1.09509	0	1.09509	0	1.09509	0
1.09588	-1.67849e-06	1.09588	0	1.09588	0	1.09588	0	1.09588	0	1.09588	0	1.09588	0
1.09668	7.21752e-06	1.09668	0	1.09668	0	1.09668	0	1.09668	0	1.09668	0	1.09668	0
1.09747	1.59457e-05	1.09747	0	1.09747	0	1.09747	0	1.09747	0	1.09747	0	1.09747	0
1.09826	1.35958e-05	1.09826	0	1.09826	0	1.09826	0	1.09826	0	1.09826	0	1.09826	0
1.09906	6.37827e-06	1.09906	0	1.09906	0	1.09906	0	1.09906	0	1.09906	0	1.09906	0
1.09985	3.86053e-06	1.09985	0	1.09985	0	1.09985	0	1.09985	0	1.09985	0	1.09985	0
1.10065	6.54612e-06	1.10065	0	1.10065	0	1.10065	0	1.10065	0	1.10065	0	1.10065	0
1.10144	1.17494e-06	1.10144	0	1.10144	0	1.10144	0	1.10144	0	1.10144	0	1.10144	0
1.10224	1.29244e-05	1.10224	0	1.10224	0	1.10224	0	1.10224	0	1.10224	0	1.10224	0
1.10303	9.23171e-06	1.10303	0	1.10303	0	1.10303	0	1.10303	0	1.10303	0	1.10303	0
1.10382	-8.39246e-07	1.10382	0	1.10382	0	1.10382	0	1.10382	0	1.10382	0	1.10382	0
1.10462	-1.67849e-06	1.10462	0	1.10462	0	1.10462	0	1.10462	0	1.10462	0	1.10462	0
1.10541	-7.55322e-06	1.10541	0	1.10541	0	1.10541	0	1.10541	0	1.10541	0	1.10541	0
1.10621	-4.53193e-06	1.10621	0	1.10621	0	1.10621	0	1.10621	0	1.10621	0	1.10621	0
1.107	-6.88182e-06	1.107	0	1.107	0	1.107	0	1.107	0	1.107	0	1.107	0
1.10779	-7.04967e-06	1.10779	0	1.10779	0	1.10779	0	1.10779	0	1.10779	0	1.10779	0
1.10859	-7.55322e-06	1.10859	0	1.10859	0	1.10859	0	1.10859	0	1.10859	0	1.10859	0
1.10938	-7.04967e-06	1.10938	0	1.10938	0	1.10938	0	1.10938	0	1.10938	0	1.10938	0
1.11018	-9.56741e-06	1.11018	0	1.11018	0	1.11018	0	1.11018	0	1.11018	0	1.11018	0
1.11097	-1.25887e-05	1.11097	0	1.11097	0	1.11097	0	1.11097	0	1.11097	0	1.11097	0
1.11176	-1.72885e-05	1.11176	0	1.11176	0	1.11176	0	1.11176	0	1.11176	0	1.11176	0
1.11256	-8.22461e-06	1.11256	0	1.11256	0	1.11256	0	1.11256	0	1.11256	0	1.11256	0
1.11335	2.85344e-06	1.11335	0	1.11335	0	1.11335	0	1.11335	0	1.11335	0	1.11335	0
1.11415	6.88182e-06	1.11415	0	1.11415	0	1.11415	0	1.11415	0	1.11415	0	1.11415	0
1.11494	5.20333e-06	1.11494	0	1.11494	0	1.11494	0	1.11494	0	1.11494	0	1.11494	0
1.11574	1.49386e-05	1.11574	0	1.11574	0	1.11574	0	1.11574	0	1.11574	0	1.11574	0
1.11653	1.93027e-05	1.11653	0	1.11653	0	1.11653	0	1.11653	0	1.11653	0	1.11653	0
1.11732	1.81277e-05	1.11732	0	1.11732	0	1.11732	0	1.11732	0	1.11732	0	1.11732	0
1.11812	1.99741e-05	1.11812	0	1.11812	0	1.11812	0	1.11812	0	1.11812	0	1.11812	0
1.11891	2.3331e-05	1.11891	0	1.11891	0	1.11891	0	1.11891	0	1.11891	0	1.11891	0
1.11971	2.43381e-05	1.11971	0	1.11971	0	1.11971	0	1.11971	0	1.11971	0	1.11971	0
1.1205	2.34989e-05	1.1205	0	1.1205	0	1.1205	0	1.1205	0	1.1205	0	1.1205	0
1.12129	1.99741e-05	1.12129	-0.183105	1.12129	0.950684	1.12129	-0.189941	1.12129	-13.6585	1.12129	1.15854	1.12129	-3.53659
1.12209	1.35958e-05	1.12209	-0.187012	1.12209	0.95459	1.12209	-0.195801	1.12209	-13.5366	1.12209	0.670732	1.12209	-3.41463
1.12288	1.62814e-05	1.12288	0	1.12288	0	1.12288	0	1.12288	0	1.12288	0	1.12288	0
1.12368	7.55322e-06	1.12368	0	1.12368	0	1.12368	0	1.12368	0	1.12368	0	1.12368	0
1.12447	-2.51774e-06	1.12447	0	1.12447	0	1.12447	0	1.12447	0	1.12447	0	1.12447	0
1.12526	-1.64492e-05	1.12526	0	1.12526	0	1.12526	0	1.12526	0	1.12526	0	1.12526	0
1.12606	-1.12459e-05	1.12606	0	1.12606	0	1.12606	0	1.12606	0	1.12606	0	1.12606	0
1.12685	-8.89601e-06	1.12685	0	1.12685	0	1.12685	0	1.12685	0	1.12685	0	1.12685	0
1.12765	-2.1149e-05	1.12765	0	1.12765	0	1.12765	0	1.12765	0	1.12765	0	1.12765	0
1.12844	-3.23949e-05	1.12844	0	1.12844	0	1.12844	0	1.12844	0	1.12844	0	1.12844	0
1.12924	-2.03098e-05	1.12924	0	1.12924	0	1.12924	0	1.12924	0	1.12924	0	1.12924	0
1.13003	-2.1149e-05	1.13003	0	1.13003	0	1.13003	0	1.13003	0	1.13003	0	1.13003	0
1.13082	-2.48417e-05	1.13082	0	1.13082	0	1.13082	0	1.13082	0	1.13082	0	1.13082	0
1.13162	-2.70237e-05	1.13162	0	1.13162	0	1.13162	0	1.13162	0	1.13162	0	1.13162	0
1.13241	-1.91348e-05	1.13241	0	1.13241	0	1.13241	0	1.13241	0	1.13241	0	1.13241	0
1.13321	-1.52743e-05	1.13321	0	1.13321	0	1.13321	0	1.13321	0	1.13321	0	1.13321	0
1.134	-1.49386e-05	1.134	0	1.134	0	1.134	0	1.134	0	1.134	0	1.134	0
1.13479	-4.53193e-06	1.13479	0	1.13479	0	1.13479	0	1.13479	0	1.13479	0	1.13479	0
1.13559	3.86053e-06	1.13559	-0.181152	1.13559	0.954102	1.13559	-0.188477	1.13559	-13.7805	1.13559	0.0609756	1.13559	-3.17073
1.13638	1.30922e-05	1.13638	-0.182617	1.13638	0.956055	1.13638	-0.187988	1.13638	-14.2073	1.13638	0	1.13638	-3.41463
1.13718	2.24918e-05	1.13718	0	1.13718	0	1.13718	0	1.13718	0	1.13718	0	1.13718	0
1.13797	3.122e-05	1.13797	0	1.13797	0	1.13797	0	1.13797	0	1.13797	0	1.13797	0
1.13876	3.0045e-05	1.13876	0	1.13876	0	1.13876	0	1.13876	0	1.13876	0	1.13876	0
1.13956	2.81987e-05	1.13956	0	1.13956	0	1.13956	0	1.13956	0	1.13956	0	1.13956	0
1.14035	2.55131e-05	1.14035	0	1.14035	0	1.14035	0	1.14035	0	1.14035	0	1.14035	0
1.14115	1.49386e-05	1.14115	0	1.14115	0	1.14115	0	1.14115	0	1.14115	0	1.14115	0
1.14194	8.22461e-06	1.14194	-0.175293	1.14194	0.958008	1.14194	-0.188965	1.14194	-13.9024	1.14194	-0.243902	1.14194	-3.41463
1.14274	7.21752e-06	1.14274	-0.179688	1.14274	0.954102	1.14274	-0.188965	1.14274	-13.7195	1.14274	0.182927	1.14274	-3.17073
1.14353	1.51064e-06	1.14353	0	1.14353	0	1.14353	0	1.14353	0	1.14353	0	1.14353	0
1.14432	-8.56031e-06	1.14432	0	1.14432	0	1.14432	0	1.14432	0	1.14432	0	1.14432	0
1.14512	-8.89601e-06	1.14512	0	1.14512	0	1.14512	0	1.14512	0	1.14512	0	1.14512	0
1.14591	-1.15816e-05	1.14591	0	1.14591	0	1.14591	0	1.14591	0	1.14591	0	1.14591	0
1.14671	-8.39246e-06	1.14671	0	1.14671	0	1.14671	0	1.14671	0	1.14671	0	1.14671	0
1.1475	-1.29244e-05	1.1475	0	1.1475	0	1.1475	0	1.1475	0	1.1475	0	1.1475	0
1.14829	-2.31632e-05	1.14829	0	1.14829	0	1.14829	0	1.14829	0	1.14829	0	1.14829	0
1.14909	-2.71916e-05	1.14909	0	1.14909	0	1.14909	0	1.14909	0	1.14909	0	1.14909	0
1.14988	-2.41703e-05	1.14988	0	1.14988	0	1.14988	0	1.14988	0	1.14988	0	1.14988	0
1.15068	-2.56809e-05	1.15068	0	1.15068	0	1.15068	0	1.15068	0	1.15068	0	1.15068	0
1.15147	-2.90379e-05	1.15147	0	1.15147	0	1.15147	0	1.15147	0	1.15147	0	1.15147	0
1.15226	-3.23949e-05	1.15226	0	1.15226	0	1.15226	0	1.15226	0	1.15226	0	1.15226	0
1.15306	-1.62814e-05	1.15306	0	1.15306	0	1.15306	0	1.15306	0	1.15306	0	1.15306	0
1.15385	-7.88891e-06	1.15385	0	1.15385	0	1.15385	0	1.15385	0	1.15385	0	1.15385	0
1.15465	-8.56031e-06	1.15465	0	1.15465	0	1.15465	0	1.15465	0	1.15465	0	1.15465	0
1.15544	-7.21752e-06	1.15544	0	1.15544	0	1.15544	0	1.15544	0	1.15544	0	1.15544	0
1.15624	8.39246e-06	1.15624	0	1.15624	0	1.15624	0	1.15624	0	1.15624	0	1.15624	0
1.15703	1.02388e-05	1.15703	0	1.15703	0	1.15703	0	1.15703	0	1.15703	0	1.15703	0
1.15782	1.59457e-05	1.15782	0	1.15782	0	1.15782	0	1.15782	0	1.15782	0	1.15782	0
1.15862	1.51064e-05	1.15862	0	1.15862	0	1.15862	0	1.15862	0	1.15862	0	1.15862	0
1.15941	1.7792e-05	1.15941	0	1.15941	0	1.15941	0	1.15941	0	1.15941	0	1.15941	0
1.16021	1.0071e-05	1.16021	0	1.16021	0	1.16021	0	1.16021	0	1.16021	0	1.16021	0
1.161	8.22461e-06	1.161	0	1.161	0	1.161	0	1.161	0	1.161	0	1.161	0
1.16179	8.56031e-06	1.16179	0	1.16179	0	1.16179	0	1.16179	0	1.16179	0	1.16179	0
1.16259	-5.03548e-07	1.16259	-0.180664	1.16259	0.955078	1.16259	-0.191406	1.16259	-14.3293	1.16259	-0.304878	1.16259	-3.10976
1.16338	-3.35698e-07	1.16338	-0.182617	1.16338	0.95459	1.16338	-0.190918	1.16338	-14.3293	1.16338	-0.609756	1.16338	-3.04878
1.16418	-5.03548e-07	1.16418	0	1.16418	0	1.16418	0	1.16418	0	1.16418	0	1.16418	0
1.16497	-8.39246e-07	1.16497	0	1.16497	0	1.16497	0	1.16497	0	1.16497	0	1.16497	0
1.16576	-1.0071e-05	1.16576	0	1.16576	0	1.16576	0	1.16576	0	1.16576	0	1.16576	0
1.16656	-1.46029e-05	1.16656	0	1.16656	0	1.16656	0	1.16656	0	1.16656	0	1.16656	0
1.16735	-8.89601e-06	1.16735	0	1.16735	0	1.16735	0	1.16735	0	1.16735	0	1.16735	0
1.16815	-9.9031e-06	1.16815	0	1.16815	0	1.16815	0	1.16815	0	1.16815	0	1.16815	0
1.16894	-1.35958e-05	1.16894	0	1.16894	0	1.16894	0	1.16894	0	1.16894	0	1.16894	0
1.16974	-7.88891e-06	1.16974	0	1.16974	0	1.16974	0	1.16974	0	1.16974	0	1.16974	0
1.17053	-1.49386e-05	1.17053	0	1.17053	0	1.17053	0	1.17053	0	1.17053	0	1.17053	0
1.17132	-2.4506e-05	1.17132	0	1.17132	0	1.17132	0	1.17132	0	1.17132	0	1.17132	0
1.17212	-1.79599e-05	1.17212	-0.182129	1.17212	0.95459	1.17212	-0.191406	1.17212	-14.5122	1.17212	-0.426829	1.17212	-3.23171
1.17291	-1.37636e-05	1.17291	-0.181641	1.17291	0.95459	1.17291	-0.194336	1.17291	-14.5122	1.17291	-0.487805	1.17291	-3.10976
1.17371	-5.53903e-06	1.17371	0	1.17371	0	1.17371	0	1.17371	0	1.17371	0	1.17371	0
1.1745	0	1.1745	0	1.1745	0	1.1745	0	1.1745	0	1.1745	0	1.1745	0
1.17529	0	1.17529	-0.187012	1.17529	0.956055	1.17529	-0.188965	1.17529	-14.6951	1.17529	-0.426829	1.17529	-3.10976
1.17609	0	1.17609	-0.185059	1.17609	0.953613	1.17609	-0.188477	1.17609	-14.6341	1.17609	-0.426829	1.17609	-3.10976
1.17688	0	1.17688	-0.182617	1.17688	0.95166	1.17688	-0.19043	1.17688	-14.6341	1.17688	-0.304878	1.17688	-3.10976
1.17768	0	1.17768	-0.183594	1.17768	0.953613	1.17768	-0.191895	1.17768	-14.8171	1.17768	-0.182927	1.17768	-3.17073
1.17847	0	1.17847	0	1.17847	0	1.17847	0	1.17847	0	1.17847	0	1.17847	0
1.17926	0	1.17926	0	1.17926	0	1.17926	0	1.17926	0	1.17926	0	1.17926	0
1.18006	0	1.18006	0	1.18006	0	1.18006	0	1.18006	0	1.18006	0	1.18006	0
1.18085	0	1.18085	0	1.18085	0	1.18085	0	1.18085	0	1.18085	0	1.18085	0
1.18165	0	1.18165	0	1.18165	0	1.18165	0	1.18165	0	1.18165	0	1.18165	0
1.18244	0	1.18244	0	1.18244	0	1.18244	0	1.18244	0	1.18244	0	1.18244	0
1.18324	0	1.18324	-0.185547	1.18324	0.955078	1.18324	-0.185547	1.18324	-14.6951	1.18324	-0.731707	1.18324	-3.23171
1.18403	0	1.18403	-0.18457	1.18403	0.956543	1.18403	-0.1875	1.18403	-14.6341	1.18403	-0.792683	1.18403	-3.04878
1.18482	0	1.18482	0	1.18482	0	1.18482	0	1.18482	0	1.18482	0	1.18482	0
1.18562	0	1.18562	0	1.18562	0	1.18562	0	1.18562	0	1.18562	0	1.18562	0
1.18641	0	1.18641	-0.184082	1.18641	0.952148	1.18641	-0.189941	1.18641	-14.8171	1.18641	-1.09756	1.18641	-3.10976
1.18721	0	1.18721	-0.180664	1.18721	0.95166	1.18721	-0.188477	1.18721	-14.7561	1.18721	-1.15854	1.18721	-3.10976
1.188	-9.9031e-06	1.188	0	1.188	0	1.188	0	1.188	0	1.188	0	1.188	0
1.18879	-1.29244e-05	1.18879	0	1.18879	0	1.18879	0	1.18879	0	1.18879	0	1.18879	0
1.18959	-2.19883e-05	1.18959	-0.178223	1.18959	0.95459	1.18959	-0.189453	1.18959	-14.8171	1.18959	-0.487805	1.18959	-3.23171
1.19038	-2.24918e-05	1.19038	-0.180176	1.19038	0.952148	1.19038	-0.187988	1.19038	-14.878	1.19038	-0.426829	1.19038	-3.29268
1.19118	-1.82956e-05	1.19118	-0.177734	1.19118	0.952637	1.19118	-0.187988	1.19118	-14.939	1.19118	-0.487805	1.19118	-3.29268
1.19197	-1.37636e-05	1.19197	-0.179199	1.19197	0.95459	1.19197	-0.180664	1.19197	-14.4512	1.19197	-0.670732	1.19197	-3.41463
1.19276	-1.32601e-05	1.19276	-0.175293	1.19276	0.962402	1.19276	-0.181152	1.19276	-14.4512	1.19276	-0.609756	1.19276	-3.29268
1.19356	-9.56741e-06	1.19356	-0.173828	1.19356	0.960449	1.19356	-0.183105	1.19356	-14.878	1.19356	-0.487805	1.19356	-3.23171
1.19435	-1.67849e-07	1.19435	0	1.19435	0	1.19435	0	1.19435	0	1.19435	0	1.19435	0
1.19515	6.88182e-06	1.19515	0	1.19515	0	1.19515	0	1.19515	0	1.19515	0	1.19515	0
1.19594	1.84634e-06	1.19594	-0.18457	1.19594	0.95166	1.19594	-0.18457	1.19594	-14.8171	1.19594	0.0609756	1.19594	-3.47561
1.19674	1.7792e-05	1.19674	-0.185547	1.19674	0.953125	1.19674	-0.182129	1.19674	-15	1.19674	-0.304878	1.19674	-3.35366
1.19753	2.65202e-05	1.19753	0	1.19753	0	1.19753	0	1.19753	0	1.19753	0	1.19753	0
1.19832	2.65202e-05	1.19832	0	1.19832	0	1.19832	0	1.19832	0	1.19832	0	1.19832	0
1.19912	2.18204e-05	1.19912	0	1.19912	0	1.19912	0	1.19912	0	1.19912	0	1.19912	0
1.19991	2.3331e-05	1.19991	0	1.19991	0	1.19991	0	1.19991	0	1.19991	0	1.19991	0
1.20071	2.43381e-05	1.20071	0	1.20071	0	1.20071	0	1.20071	0	1.20071	0	1.20071	0
1.2015	2.4506e-05	1.2015	0	1.2015	0	1.2015	0	1.2015	0	1.2015	0	1.2015	0
1.20229	1.52743e-05	1.20229	0	1.20229	0	1.20229	0	1.20229	0	1.20229	0	1.20229	0
1.20309	6.71397e-06	1.20309	0	1.20309	0	1.20309	0	1.20309	0	1.20309	0	1.20309	0
1.20388	1.17494e-06	1.20388	0	1.20388	0	1.20388	0	1.20388	0	1.20388	0	1.20388	0
1.20468	-6.54612e-06	1.20468	0	1.20468	0	1.20468	0	1.20468	0	1.20468	0	1.20468	0
1.20547	-1.2253e-05	1.20547	0	1.20547	0	1.20547	0	1.20547	0	1.20547	0	1.20547	0
1.20626	-1.59457e-05	1.20626	0	1.20626	0	1.20626	0	1.20626	0	1.20626	0	1.20626	0
1.20706	-1.99741e-05	1.20706	0	1.20706	0	1.20706	0	1.20706	0	1.20706	0	1.20706	0
1.20785	-2.14847e-05	1.20785	0	1.20785	0	1.20785	0	1.20785	0	1.20785	0	1.20785	0
1.20865	-2.13169e-05	1.20865	0	1.20865	0	1.20865	0	1.20865	0	1.20865	0	1.20865	0
1.20944	-2.40024e-05	1.20944	0	1.20944	0	1.20944	0	1.20944	0	1.20944	0	1.20944	0
1.21024	-2.36667e-05	1.21024	0	1.21024	0	1.21024	0	1.21024	0	1.21024	0	1.21024	0
1.21103	-2.76951e-05	1.21103	0	1.21103	0	1.21103	0	1.21103	0	1.21103	0	1.21103	0
1.21182	-3.23949e-05	1.21182	0	1.21182	0	1.21182	0	1.21182	0	1.21182	0	1.21182	0
1.21262	-2.03098e-05	1.21262	0	1.21262	0	1.21262	0	1.21262	0	1.21262	0	1.21262	0
1.21341	-1.29244e-05	1.21341	0	1.21341	0	1.21341	0	1.21341	0	1.21341	0	1.21341	0
1.21421	-4.86763e-06	1.21421	0	1.21421	0	1.21421	0	1.21421	0	1.21421	0	1.21421	0
[truncated: 3,469 more rows]

## Sheet: Subject3
X[s]	Avanti sensor 1: EMG 1	X[s]	Avanti sensor 1: ACC.X 1	X[s]	Avanti sensor 1: ACC.Y 1	X[s]	Avanti sensor 1: ACC.Z 1	X[s]	Avanti sensor 1: GYRO.X 1	X[s]	Avanti sensor 1: GYRO.Y 1	X[s]	Avanti sensor 1: GYRO.Z 1
[truncated: 5,615 more rows]

[truncated: 5 more sheets: Subject4, Subject5, Subject6, Subject7, Subject8]
